# Supplementary material for: Comparative Analysis of piRNA Profiles Helps to Elucidate Cryoinjury Between Giant Panda and Boar Sperm During Cryopreservation
Source: Front Vet Sci. 2021 Apr 22;8:635013. doi: 10.3389/fvets.2021.635013 (PMC8100531; doi:10.3389/fvets.2021.635013)
Supplement: Data Sheet 1 — All DE piRNAs in giant panda and boar sperm. [file Data_Sheet_1.xls]

## Sheet: Ginant panda sperm
#ID	Fresh sperm	Frozen-thawed sperm	PValue	FDR	log2FC	regulated
45565_x116	8.986	34.4236	0	0	1.93765	up
76427_x107	8.986	31.019	0	0	1.7874	up
87287_x172	19.0502	45.0154	0	0	1.24061	up
105981_x77	6.1105	22.6969	0	0	1.89313	up
112839_x91	7.9077	26.1014	0	0	1.7228	up
31555_x120	8.2671	36.6933	0	0	2.15006	up
9712_x168	13.6587	49.1765	0	0	1.84815	up
17735_x119	9.7048	34.8019	0	0	1.8424	up
51895_x71	2.5161	24.21	0	0	3.26634	up
14058_x369	26.9579	111.215	0	0	2.04457	up
66539_x55	3.5944	17.0226	0	0	2.24363	up
67145_x29	0.7189	10.2136	0	0	3.82856	up
16373_x91	5.751	28.3711	0	0	2.30254	up
25823_x187	17.6125	52.2028	0	0	1.56753	up
40302_x534	136.227	58.6336	0	0	-1.21622	down
112249_x49	1.4378	17.0226	0	0	3.56552	up
116136_x143	14.3775	38.963	0	0	1.43829	up
43705_x34	0.7189	12.105	0	0	4.07367	up
45573_x38	1.7972	12.4833	0	0	2.79618	up
3347_x64	3.2349	20.8055	0	0	2.68517	up
87800_x235	17.6125	70.3603	0	0	1.99816	up
38599_x110	7.9077	33.2887	0	0	2.0737	up
30127_x61	3.9538	18.9141	0	0	2.25815	up
78424_x84	7.1888	24.21	0	0	1.75178	up
32352_x191	63.2612	5.6742	0	0	-3.47883	down
99892_x50	2.5161	16.2661	0	0	2.69261	up
26988_x50	1.7972	17.0226	0	0	3.24363	up
98317_x171	16.1747	47.6634	0	0	1.55914	up
84763_x42	2.1566	13.6181	0	0	2.65869	up
101720_x112	8.986	32.9105	0	0	1.8728	up
36996_x76	6.4699	21.9403	0	0	1.76177	up
39650_x293	34.1467	74.8997	0	0	1.13321	up
9908_x49	2.8755	15.5095	0	0	2.43127	up
95520_x138	13.2992	38.2064	0	0	1.52247	up
44197_x44	2.1566	14.3747	0	0	2.7367	up
44440_x547	65.7773	137.694	0	0	1.06581	up
109408_x90	6.8293	26.858	0	0	1.97554	up
12269_x69	3.9538	21.9403	0	0	2.47227	up
61309_x313	33.0684	83.6001	0	0	1.33805	up
41753_x231	23.3635	62.7947	0	0	1.42639	up
81103_x636	76.5604	160.013	0	0	1.06352	up
112342_x48	2.8755	15.1312	0	0	2.39564	up
61834_x143	10.0643	43.5023	0	0	2.11184	up
15194_x80	3.9538	26.1014	0	0	2.72282	up
20305_x69	2.8755	23.0751	0	0	3.00445	up
102468_x81	2.5161	27.9928	0	0	3.47579	up
13566_x196	15.8153	57.4987	0	0	1.86221	up
115967_x119	6.8293	37.8281	0	0	2.46965	up
76751_x44	2.1566	14.3747	0	0	2.7367	up
59515_x66	4.3133	20.4272	0	0	2.24363	up
15937_x42	2.1566	13.6181	0	0	2.65869	up
23743_x110	7.5482	33.667	0	0	2.15713	up
43520_x35	0.7189	12.4833	0	0	4.11806	up
29651_x135	13.2992	37.0715	0	0	1.47897	up
8855_x80	4.3133	25.7231	0	0	2.5762	up
103156_x297	33.7872	76.7911	0	0	1.18446	up
46915_x39	1.7972	12.8616	0	0	2.83925	up
43314_x96	7.9077	27.9928	0	0	1.82373	up
20946_x93	7.1888	27.6145	0	0	1.9416	up
32200_x71	5.3916	21.1837	0	0	1.97417	up
103138_x43	2.1566	13.9964	0	0	2.69823	up
53556_x164	15.4559	45.772	0	0	1.56631	up
38885_x414	33.7872	121.05	0	0	1.84105	up
92994_x32	0.7189	11.3484	0	0	3.98055	up
57579_x44	1.4378	15.1312	0	0	3.39559	up
103482_x103	7.9077	30.6408	0	0	1.95412	up
96949_x112	10.0643	31.7756	0	0	1.65867	up
54519_x72	5.3916	21.562	0	0	1.99971	up
55111_x56	3.9538	17.0226	0	0	2.10614	up
79564_x67	3.5944	21.562	0	0	2.58467	up
85705_x222	26.9579	55.6073	0	0	1.04457	up
7570_x424	35.9439	122.563	0	0	1.76971	up
106393_x112	8.2671	33.667	0	0	2.02588	up
16104_x54	2.1566	18.1575	0	0	3.07374	up
97136_x72	3.5944	23.4534	0	0	2.70597	up
96845_x62	4.6727	18.5358	0	0	1.98799	up
3127_x179	16.8936	49.9331	0	0	1.56352	up
7422_x239	22.6446	66.5775	0	0	1.55587	up
33421_x73	5.751	21.562	0	0	1.90661	up
90199_x25	0	9.457	0	0	26.4949	up
112354_x25	0.3594	9.0787	0	0	4.65882	up
91997_x251	26.9579	66.5775	0	0	1.30433	up
4312_x66	5.0321	19.6706	0	0	1.96681	up
19766_x49	2.8755	15.5095	0	0	2.43127	up
97564_x1425	154.918	376.011	0	0	1.27927	up
107280_x114	7.9077	34.8019	0	0	2.13784	up
16263_x171	10.0643	54.0942	0	0	2.42623	up
1403_x43	1.7972	14.3747	0	0	2.99971	up
3790_x24	0.3594	8.7005	0	0	4.59744	up
72551_x161	11.8615	48.42	0	0	2.02932	up
77471_x25	0.3594	9.0787	0	0	4.65882	up
35691_x151	14.3775	41.9892	0	0	1.54621	up
98482_x73	6.1105	21.1837	0	0	1.79359	up
12866_x97	8.986	27.2362	0	0	1.59977	up
81615_x32	0.3594	11.7267	0	0	5.02806	up
26987_x77	5.3916	23.4534	0	0	2.12101	up
59801_x23	0	8.7005	0	0	26.3746	up
61766_x102	5.751	32.5322	0	0	2.49998	up
101605_x49	2.1566	16.2661	0	0	2.91504	up
41622_x209	13.6587	64.6861	0	0	2.24364	up
62144_x123	10.7832	35.1801	0	0	1.70597	up
15076_x35	0.3594	12.8616	0	0	5.16134	up
86863_x539	43.4921	158.121	0	0	1.86221	up
75115_x752	59.3074	222.051	0	0	1.90461	up
61683_x99	3.2349	34.0453	0	0	3.39566	up
50973_x244	26.9579	63.9295	0	0	1.24577	up
81634_x69	5.0321	20.8055	0	0	2.04773	up
31881_x128	14.0181	33.667	0	0	1.26404	up
8203_x89	5.751	27.6145	0	0	2.26354	up
13451_x267	28.0362	71.4951	0	0	1.35055	up
14237_x40	1.4378	13.6181	0	0	3.24359	up
63456_x62	4.3133	18.9141	0	0	2.1326	up
95496_x135	13.2992	37.0715	0	0	1.47897	up
88855_x44	0.7189	15.8878	0	0	4.46598	up
95432_x63	3.2349	20.4272	0	0	2.6587	up
17538_x63	3.9538	19.6706	0	0	2.31473	up
73947_x79	4.6727	24.9666	0	0	2.41767	up
104485_x494	58.2291	125.589	0	0	1.1089	up
55505_x22	0	8.3222	0	0	26.3105	up
45297_x34	1.0783	11.7267	0	0	3.44297	up
13135_x43	2.1566	13.9964	0	0	2.69823	up
28675_x30	0.3594	10.9702	0	0	4.93186	up
2671_x138	11.8615	39.7195	0	0	1.74356	up
67065_x674	66.8556	184.601	0	0	1.46529	up
103018_x152	12.5804	44.2589	0	0	1.81479	up
97656_x174	16.1747	48.7983	0	0	1.59309	up
2053_x156	10.7832	47.6634	0	0	2.1441	up
68181_x170	11.8615	51.8245	0	0	2.12735	up
105993_x28	0.7189	9.8353	0	0	3.77411	up
116170_x182	19.4097	48.42	0	0	1.31883	up
29344_x79	0.3594	29.5059	0	0	6.35927	up
101739_x116	3.5944	40.0978	0	0	3.4797	up
55044_x54	3.5944	16.6444	0	0	2.21121	up
22089_x86	3.5944	28.7494	0	0	2.99971	up
60304_x88	2.8755	30.2625	0	0	3.39565	up
55128_x86	7.1888	24.9666	0	0	1.79618	up
99234_x35	1.0783	12.105	0	0	3.48877	up
51319_x193	14.3775	57.877	0	0	2.00918	up
309_x48	1.7972	16.2661	0	0	3.17805	up
44110_x167	16.5342	45.772	0	0	1.46901	up
108001_x69	5.3916	20.4272	0	0	1.92171	up
24619_x179	15.8153	51.0679	0	0	1.6911	up
86419_x36	1.4378	12.105	0	0	3.07367	up
57088_x58	3.9538	17.7792	0	0	2.16888	up
75067_x50	2.1566	16.6444	0	0	2.94821	up
52859_x102	8.986	29.1276	0	0	1.69664	up
15006_x28	9.7048	0.3783	0	0	-4.6811	down
5725_x284	29.8334	76.0345	0	0	1.34973	up
21434_x930	115.02	230.751	0	0	1.00445	up
83066_x65	1.7972	22.6969	0	0	3.65867	up
77206_x49	0	18.5358	0	0	27.4657	up
59966_x51	2.5161	16.6444	0	0	2.72578	up
108445_x62	3.5944	19.6706	0	0	2.45222	up
109511_x84	4.6727	26.858	0	0	2.52302	up
99395_x81	3.9538	26.4797	0	0	2.74357	up
75879_x124	6.4699	40.0978	0	0	2.63171	up
52912_x244	15.8153	75.6562	0	0	2.25814	up
105738_x488	30.1928	152.826	0	0	2.33961	up
58102_x27	0.3594	9.8353	0	0	4.77431	up
12740_x909	88.0625	251.179	0	0	1.51211	up
64306_x52	2.8755	16.6444	0	0	2.53315	up
80340_x46	2.1566	15.1312	0	0	2.8107	up
65054_x58	2.8755	18.9141	0	0	2.71758	up
73291_x105	8.986	30.2625	0	0	1.75178	up
96326_x55	1.0783	19.6706	0	0	4.18921	up
35968_x96	7.1888	28.7494	0	0	1.99971	up
15625_x351	23.723	107.81	0	0	2.18413	up
99766_x139	10.7832	41.2326	0	0	1.935	up
45371_x40	1.7972	13.2398	0	0	2.88106	up
41528_x106	3.2349	36.6933	0	0	3.50372	up
78655_x36	1.0783	12.4833	0	0	3.53317	up
52631_x72	5.3916	21.562	0	0	1.99971	up
32594_x45	1.4378	15.5095	0	0	3.43122	up
51592_x53	3.2349	16.6444	0	0	2.36324	up
58956_x51	2.1566	17.0226	0	0	2.98062	up
70440_x62	3.5944	19.6706	0	0	2.45222	up
52450_x57	3.9538	17.4009	0	0	2.13785	up
104957_x1045	118.615	270.471	0	0	1.18919	up
102003_x47	1.4378	16.2661	0	0	3.49993	up
15191_x305	26.9579	87.0046	0	0	1.69038	up
29657_x122	34.5061	9.8353	0	0	-1.81081	down
72324_x233	18.3314	68.8472	0	0	1.90908	up
135_x30	0.3594	10.9702	0	0	4.93186	up
88360_x111	8.6265	32.9105	0	0	1.9317	up
94448_x308	6.8293	109.323	0	0	4.00072	up
85820_x175	12.9398	52.5811	0	0	2.02273	up
92405_x100	3.2349	34.4236	0	0	3.4116	up
73519_x53	2.1566	17.7792	0	0	3.04336	up
5526_x91	8.2671	25.7231	0	0	1.63761	up
44577_x30	0.7189	10.5919	0	0	3.88103	up
45825_x139	14.3775	37.4498	0	0	1.38115	up
46300_x38	0.7189	13.6181	0	0	4.24359	up
67901_x42	1.7972	13.9964	0	0	2.96123	up
106373_x36	1.4378	12.105	0	0	3.07367	up
83169_x84	4.3133	27.2362	0	0	2.65866	up
109573_x308	36.3033	78.3042	0	0	1.10899	up
4319_x172	14.0181	50.3114	0	0	1.84359	up
57108_x717	72.6066	194.815	0	0	1.42393	up
36015_x66	4.3133	20.4272	0	0	2.24363	up
114024_x689	59.3074	198.219	0	0	1.74081	up
116253_x163	16.5342	44.2589	0	0	1.42051	up
99071_x95	4.3133	31.3973	0	0	2.86378	up
86757_x82	4.6727	26.1014	0	0	2.4818	up
44517_x158	16.8936	41.9892	0	0	1.31354	up
92556_x58	3.9538	17.7792	0	0	2.16888	up
21385_x79	6.8293	22.6969	0	0	1.73269	up
70134_x56	3.2349	17.7792	0	0	2.4584	up
67940_x68	4.6727	20.8055	0	0	2.15464	up
113911_x37	1.0783	12.8616	0	0	3.57624	up
33069_x35	1.0783	12.105	0	0	3.48877	up
47647_x290	24.4418	83.9784	0	0	1.78067	up
107075_x146	13.2992	41.2326	0	0	1.63245	up
43596_x88	4.3133	28.7494	0	0	2.73667	up
40363_x71	5.751	20.8055	0	0	1.85508	up
76269_x347	42.4138	86.6264	0	0	1.03027	up
111812_x165	13.6587	48.0417	0	0	1.81447	up
35964_x88	24.8013	7.1873	0	0	-1.78689	down
62153_x195	23.723	48.7983	0	0	1.04054	up
77957_x185	17.6125	51.4462	0	0	1.54646	up
106897_x67	4.3133	20.8055	0	0	2.2701	up
53125_x336	16.8936	109.323	0	0	2.69405	up
64072_x55	3.2349	17.4009	0	0	2.42737	up
37147_x107	6.8293	33.2887	0	0	2.28522	up
51402_x214	14.3775	65.8209	0	0	2.19473	up
100938_x69	3.9538	21.9403	0	0	2.47227	up
31348_x80	3.5944	26.4797	0	0	2.88106	up
99261_x82	6.8293	23.8317	0	0	1.80307	up
91620_x152	13.2992	43.5023	0	0	1.70975	up
38198_x158	18.3314	40.4761	0	0	1.14275	up
97849_x76	5.3916	23.0751	0	0	2.09755	up
20780_x52	2.5161	17.0226	0	0	2.75819	up
85700_x119	8.6265	35.9367	0	0	2.05861	up
96775_x141	6.1105	46.9069	0	0	2.94044	up
35300_x166	12.2209	49.9331	0	0	2.03065	up
18497_x129	8.986	39.3412	0	0	2.13029	up
89200_x51	2.5161	16.6444	0	0	2.72578	up
94142_x52	1.7972	17.7792	0	0	3.30637	up
97933_x20	0	7.5656	0	0	26.173	up
19883_x65	2.5161	21.9403	0	0	3.12432	up
86540_x262	15.0964	83.2218	0	0	2.46276	up
71775_x41	1.7972	13.6181	0	0	2.9217	up
105866_x298	30.5523	80.5739	0	0	1.39903	up
100568_x90	7.1888	26.4797	0	0	1.88106	up
106339_x119	7.5482	37.0715	0	0	2.29611	up
16356_x83	6.1105	24.9666	0	0	2.03064	up
12148_x90	7.9077	25.7231	0	0	1.70173	up
54266_x1079	69.7311	334.779	0	0	2.26333	up
107054_x42	2.1566	13.6181	0	0	2.65869	up
38080_x35	1.0783	12.105	0	0	3.48877	up
85586_x227	16.8936	68.0906	0	0	2.01098	up
96489_x200	14.0181	60.9033	0	0	2.11923	up
11413_x67	4.3133	20.8055	0	0	2.2701	up
26021_x43	1.7972	14.3747	0	0	2.99971	up
74306_x260	19.4097	77.9259	0	0	2.00533	up
94967_x66	3.5944	21.1837	0	0	2.55913	up
108542_x33	0.3594	12.105	0	0	5.07387	up
21105_x44	2.1566	14.3747	0	0	2.7367	up
57236_x209	11.8615	66.5775	0	0	2.48875	up
44158_x54	3.2349	17.0226	0	0	2.39566	up
20691_x55	2.8755	17.7792	0	0	2.62831	up
80022_x36	1.4378	12.105	0	0	3.07367	up
91954_x45	2.5161	14.3747	0	0	2.51427	up
108435_x197	14.0181	59.7684	0	0	2.09209	up
13878_x38	1.7972	12.4833	0	0	2.79618	up
17752_x86	4.3133	27.9928	0	0	2.69819	up
97260_x158	15.4559	43.5023	0	0	1.49293	up
83624_x69	2.8755	23.0751	0	0	3.00445	up
64992_x100	7.9077	29.5059	0	0	1.89967	up
104773_x42	2.1566	13.6181	0	0	2.65869	up
51798_x104	5.751	33.2887	0	0	2.53315	up
83530_x194	16.1747	56.3639	0	0	1.80103	up
41120_x82	4.3133	26.4797	0	0	2.61802	up
112754_x25	0	9.457	0	0	26.4949	up
65245_x81	4.6727	25.7231	0	0	2.46074	up
30379_x139	12.5804	39.3412	0	0	1.64486	up
18751_x444	46.0081	119.537	0	0	1.3775	up
72334_x108	9.3454	31.019	0	0	1.73082	up
112236_x453	37.7411	131.642	0	0	1.80241	up
31827_x63	2.5161	21.1837	0	0	3.07369	up
38544_x187	8.6265	61.6598	0	0	2.83748	up
106049_x189	11.502	59.3901	0	0	2.36834	up
89207_x172	15.4559	48.7983	0	0	1.65867	up
83521_x33	1.0783	11.3484	0	0	3.39566	up
42501_x41	2.1566	13.2398	0	0	2.61805	up
11608_x274	26.239	76.0345	0	0	1.53494	up
45277_x100	3.9538	33.667	0	0	3.09002	up
35898_x32	0.7189	11.3484	0	0	3.98055	up
71897_x39	1.4378	13.2398	0	0	3.20295	up
105072_x34	1.0783	11.7267	0	0	3.44297	up
99619_x35	1.4378	11.7267	0	0	3.02786	up
42919_x61	3.9538	18.9141	0	0	2.25815	up
57376_x258	22.2852	74.1431	0	0	1.73423	up
115442_x59	3.2349	18.9141	0	0	2.54767	up
52471_x49	2.1566	16.2661	0	0	2.91504	up
79745_x68	3.9538	21.562	0	0	2.44718	up
13899_x311	20.8474	95.7051	0	0	2.19873	up
16651_x57	1.7972	19.6706	0	0	3.45222	up
82903_x37	1.4378	12.4833	0	0	3.11806	up
26979_x243	19.7691	71.1168	0	0	1.84694	up
9146_x89	7.5482	25.7231	0	0	1.76886	up
84699_x125	7.9077	38.963	0	0	2.30077	up
96417_x144	14.737	38.963	0	0	1.40266	up
103546_x61	3.5944	19.2923	0	0	2.4242	up
104085_x77	25.1607	2.648	0	0	-3.2482	down
38759_x44	1.0783	15.5095	0	0	3.84632	up
36459_x64	4.3133	19.6706	0	0	2.18918	up
84285_x63	3.5944	20.0489	0	0	2.4797	up
95771_x43	1.4378	14.753	0	0	3.35907	up
74274_x55	3.5944	17.0226	0	0	2.24363	up
24654_x33	1.0783	11.3484	0	0	3.39566	up
17900_x69	3.2349	22.6969	0	0	2.8107	up
54275_x402	19.7691	131.263	0	0	2.73115	up
8196_x62	4.3133	18.9141	0	0	2.1326	up
85925_x80	5.0321	24.9666	0	0	2.31077	up
17271_x216	21.2069	59.3901	0	0	1.48569	up
87263_x93	5.3916	29.5059	0	0	2.45222	up
56653_x369	35.5844	102.136	0	0	1.52117	up
37991_x149	7.5482	48.42	0	0	2.6814	up
6740_x149	11.502	44.2589	0	0	1.94408	up
40188_x73	24.8013	1.5131	0	0	-4.03484	down
28222_x33	0.7189	11.7267	0	0	4.02786	up
54744_x91	1.7972	32.5322	0	0	4.17805	up
21487_x21	0	7.9439	0	0	26.2433	up
39133_x156	17.2531	40.8544	0	0	1.24364	up
26747_x250	24.8013	68.4689	0	0	1.46503	up
34258_x520	46.727	147.53	0	0	1.65868	up
110234_x205	19.4097	57.1204	0	0	1.55723	up
43983_x94	7.9077	27.2362	0	0	1.7842	up
5378_x628	71.5283	162.283	0	0	1.18192	up
107506_x671	40.976	210.703	0	0	2.36236	up
73664_x29	0.7189	10.2136	0	0	3.82856	up
104125_x60	2.5161	20.0489	0	0	2.99426	up
3805_x48	2.8755	15.1312	0	0	2.39564	up
80048_x71	3.5944	23.0751	0	0	2.68251	up
104987_x36	1.4378	12.105	0	0	3.07367	up
22938_x68	2.5161	23.0751	0	0	3.19708	up
12599_x60	3.9538	18.5358	0	0	2.229	up
116308_x119	7.9077	36.6933	0	0	2.21419	up
80783_x27	0.3594	9.8353	0	0	4.77431	up
7016_x2431	276.049	629.081	0	0	1.18832	up
2595_x32	0.7189	11.3484	0	0	3.98055	up
86355_x26	0.3594	9.457	0	0	4.71772	up
64413_x20	0	7.5656	0	0	26.173	up
31890_x799	62.9018	236.047	0	0	1.9079	up
46152_x48	2.8755	15.1312	0	0	2.39564	up
58497_x37	1.4378	12.4833	0	0	3.11806	up
7629_x83	5.0321	26.1014	0	0	2.37489	up
74752_x155	16.5342	41.2326	0	0	1.31833	up
8573_x63	3.9538	19.6706	0	0	2.31473	up
90241_x133	10.0643	39.7195	0	0	1.9806	up
87153_x487	52.1186	129.372	0	0	1.31166	up
96324_x135	14.0181	36.315	0	0	1.37327	up
23758_x116	9.3454	34.0453	0	0	1.86513	up
104001_x140	11.8615	40.4761	0	0	1.77078	up
82255_x99	8.986	27.9928	0	0	1.6393	up
23753_x965	93.8135	266.31	0	0	1.50524	up
16093_x238	16.5342	72.63	0	0	2.13511	up
116676_x53	1.7972	18.1575	0	0	3.33674	up
10415_x218	19.0502	62.4164	0	0	1.71212	up
43662_x122	6.8293	38.963	0	0	2.5123	up
90162_x81	3.2349	27.2362	0	0	3.07373	up
102602_x88	7.9077	24.9666	0	0	1.65867	up
66840_x345	38.1005	90.4092	0	0	1.24666	up
70220_x173	16.8936	47.6634	0	0	1.49641	up
19581_x245	25.1607	66.1992	0	0	1.39564	up
37930_x39	1.4378	13.2398	0	0	3.20295	up
38418_x106	6.1105	33.667	0	0	2.46197	up
42344_x63	3.5944	20.0489	0	0	2.4797	up
102298_x67	23.3635	0.7566	0	0	-4.94858	down
69018_x183	16.1747	52.2028	0	0	1.69039	up
115595_x103	9.7048	28.7494	0	0	1.56676	up
97611_x43	1.4378	14.753	0	0	3.35907	up
59678_x45	1.0783	15.8878	0	0	3.88109	up
97962_x238	10.7832	78.6825	0	0	2.86726	up
51665_x57	3.5944	17.7792	0	0	2.30637	up
115283_x34	0.7189	12.105	0	0	4.07367	up
70787_x76	1.7972	26.858	0	0	3.90153	up
31985_x25	0.3594	9.0787	0	0	4.65882	up
50265_x46	2.5161	14.753	0	0	2.55175	up
86434_x197	20.8474	52.5811	0	0	1.33468	up
91940_x143	10.7832	42.7458	0	0	1.987	up
60526_x115	6.1105	37.0715	0	0	2.60095	up
50152_x78	4.3133	24.9666	0	0	2.53314	up
91513_x67	5.3916	19.6706	0	0	1.86726	up
93039_x28	0.7189	9.8353	0	0	3.77411	up
113249_x61	1.7972	21.1837	0	0	3.55913	up
99003_x302	21.5663	91.544	0	0	2.08569	up
64382_x93	5.0321	29.8842	0	0	2.57015	up
114694_x112	11.1426	30.6408	0	0	1.45937	up
35148_x34	0.3594	12.4833	0	0	5.11827	up
23604_x69	5.3916	20.4272	0	0	1.92171	up
21148_x30	0.7189	10.5919	0	0	3.88103	up
67147_x70	3.5944	22.6969	0	0	2.65867	up
58672_x59	1.0783	21.1837	0	0	4.29612	up
91543_x47	2.1566	15.5095	0	0	2.84632	up
89673_x70	1.0783	25.3448	0	0	4.55486	up
59367_x78	3.5944	25.7231	0	0	2.83924	up
40228_x63	2.8755	20.8055	0	0	2.85508	up
77975_x79	3.2349	26.4797	0	0	3.03309	up
44971_x103	6.8293	31.7756	0	0	2.21811	up
64348_x51	2.1566	17.0226	0	0	2.98062	up
85778_x47	0.7189	17.0226	0	0	4.56552	up
30527_x30	0.7189	10.5919	0	0	3.88103	up
11877_x56	2.8755	18.1575	0	0	2.65868	up
75832_x273	19.7691	82.4653	0	0	2.06054	up
60975_x70	3.2349	23.0751	0	0	2.83454	up
62635_x172	15.8153	48.42	0	0	1.61428	up
93413_x236	20.1286	68.0906	0	0	1.75821	up
91717_x111	5.751	35.9367	0	0	2.64357	up
100065_x39	1.0783	13.6181	0	0	3.65869	up
102407_x35	0.7189	12.4833	0	0	4.11806	up
51613_x21	0	7.9439	0	0	26.2433	up
97067_x722	63.2612	206.542	0	0	1.70704	up
7695_x481	34.8655	145.26	0	0	2.05876	up
68990_x51	3.2349	15.8878	0	0	2.29613	up
16708_x122	10.4237	35.1801	0	0	1.75489	up
91117_x77	6.4699	22.3186	0	0	1.78643	up
65476_x93	6.1105	28.7494	0	0	2.23417	up
93081_x54	3.5944	16.6444	0	0	2.21121	up
42646_x198	21.5663	52.2028	0	0	1.27535	up
3040_x383	30.1928	113.106	0	0	1.9054	up
37353_x45	14.737	1.5131	0	0	-3.28386	down
33746_x32	0	12.105	0	0	26.851	up
71992_x29	0.3594	10.5919	0	0	4.88123	up
4605_x47	16.5342	0.3783	0	0	-5.44978	down
108006_x73	4.6727	22.6969	0	0	2.28017	up
10757_x37	1.4378	12.4833	0	0	3.11806	up
6807_x102	10.0643	27.9928	0	0	1.47581	up
81069_x80	4.6727	25.3448	0	0	2.43936	up
112557_x62	4.3133	18.9141	0	0	2.1326	up
56493_x85	5.751	26.1014	0	0	2.18224	up
114324_x175	10.0643	55.6073	0	0	2.46603	up
56932_x41	2.1566	13.2398	0	0	2.61805	up
110743_x48	2.8755	15.1312	0	0	2.39564	up
92_x26	0.3594	9.457	0	0	4.71772	up
87111_x77	2.1566	26.858	0	0	3.63852	up
94052_x180	19.0502	48.0417	0	0	1.33448	up
49656_x78	1.7972	27.6145	0	0	3.9416	up
60508_x35	0.7189	12.4833	0	0	4.11806	up
3745_x352	21.9258	110.08	0	0	2.32785	up
43379_x178	17.2531	49.1765	0	0	1.51111	up
64279_x99	7.9077	29.1276	0	0	1.88106	up
63993_x31	0.3594	11.3484	0	0	4.98075	up
59962_x191	16.8936	54.4725	0	0	1.68905	up
8553_x591	58.2291	162.283	0	0	1.4787	up
16486_x171	14.737	49.1765	0	0	1.73853	up
30663_x67	3.9538	21.1837	0	0	2.42164	up
83082_x63	3.5944	20.0489	0	0	2.4797	up
23248_x45	1.7972	15.1312	0	0	3.0737	up
113499_x55	2.5161	18.1575	0	0	2.8513	up
52975_x78	5.0321	24.21	0	0	2.26637	up
26883_x232	25.8796	60.525	0	0	1.22572	up
24514_x43	2.1566	13.9964	0	0	2.69823	up
62589_x199	16.5342	57.877	0	0	1.80754	up
22653_x99	5.3916	31.7756	0	0	2.55913	up
77338_x475	55.3536	121.428	0	0	1.13335	up
14467_x194	15.0964	57.4987	0	0	1.92932	up
19891_x192	11.502	60.525	0	0	2.39565	up
2414_x106	7.9077	31.7756	0	0	2.00659	up
19016_x301	13.2992	99.8662	0	0	2.90866	up
36701_x88	3.2349	29.8842	0	0	3.20759	up
7177_x161	8.986	51.4462	0	0	2.51731	up
93020_x85	4.6727	27.2362	0	0	2.5432	up
52421_x67	4.6727	20.4272	0	0	2.12816	up
76698_x27	0.3594	9.8353	0	0	4.77431	up
83425_x106	9.7048	29.8842	0	0	1.62261	up
48450_x69	3.2349	22.6969	0	0	2.8107	up
114560_x236	17.9719	70.3603	0	0	1.96902	up
82059_x797	76.9199	220.538	0	0	1.5196	up
75502_x68	1.7972	23.8317	0	0	3.72906	up
81015_x569	69.0122	142.612	0	0	1.04717	up
11530_x427	29.1145	130.885	0	0	2.16849	up
41103_x163	16.8936	43.8806	0	0	1.37711	up
26203_x26	0	9.8353	0	0	26.5515	up
89128_x28	0.7189	9.8353	0	0	3.77411	up
47962_x438	44.5704	118.78	0	0	1.41414	up
29044_x108	8.6265	31.7756	0	0	1.88107	up
19042_x55	2.8755	17.7792	0	0	2.62831	up
64669_x212	26.239	52.5811	0	0	1.00283	up
80650_x24	0	9.0787	0	0	26.436	up
48566_x65	3.2349	21.1837	0	0	2.71116	up
46564_x406	43.8515	107.432	0	0	1.29272	up
22392_x77	6.4699	22.3186	0	0	1.78643	up
98012_x304	104.597	4.9177	0	0	-4.41071	down
109906_x234	15.0964	72.63	0	0	2.26636	up
83960_x88	7.9077	24.9666	0	0	1.65867	up
95976_x52	2.5161	17.0226	0	0	2.75819	up
4482_x163	11.1426	49.9331	0	0	2.16391	up
12300_x123	13.2992	32.5322	0	0	1.29053	up
41367_x66	5.0321	19.6706	0	0	1.96681	up
19406_x132	14.0181	35.1801	0	0	1.32747	up
76887_x241	21.5663	68.4689	0	0	1.66667	up
30163_x69	5.0321	20.8055	0	0	2.04773	up
64627_x61	3.9538	18.9141	0	0	2.25815	up
73243_x252	8.2671	86.6264	0	0	3.38935	up
96089_x618	26.5985	205.785	0	0	2.95172	up
73481_x275	22.2852	80.5739	0	0	1.85423	up
18990_x82	5.3916	25.3448	0	0	2.2329	up
58859_x187	12.9398	57.1204	0	0	2.14219	up
102710_x164	12.5804	48.7983	0	0	1.95565	up
49138_x101	4.3133	33.667	0	0	2.96447	up
25363_x35	1.4378	11.7267	0	0	3.02786	up
96447_x747	44.211	236.047	0	0	2.4166	up
67182_x98	7.5482	29.1276	0	0	1.94818	up
115652_x89	8.2671	24.9666	0	0	1.59455	up
82966_x1061	71.1689	326.457	0	0	2.19757	up
35777_x94	8.986	26.1014	0	0	1.53838	up
63439_x292	19.7691	89.6526	0	0	2.1811	up
82473_x39	1.4378	13.2398	0	0	3.20295	up
37091_x206	21.2069	55.6073	0	0	1.39074	up
68947_x164	17.6125	43.5023	0	0	1.30449	up
57575_x44	15.4559	0.3783	0	0	-5.35248	down
41048_x181	16.5342	51.0679	0	0	1.62696	up
56769_x194	13.6587	59.0118	0	0	2.11118	up
66414_x46	1.4378	15.8878	0	0	3.46598	up
108379_x78	3.9538	25.3448	0	0	2.68038	up
66887_x99	8.2671	28.7494	0	0	1.79808	up
7921_x111	10.7832	30.6408	0	0	1.50667	up
4770_x65	2.8755	21.562	0	0	2.90661	up
60868_x160	17.2531	42.3675	0	0	1.2961	up
112563_x58	3.9538	17.7792	0	0	2.16888	up
47264_x66	2.1566	22.6969	0	0	3.39566	up
82583_x184	14.0181	54.8508	0	0	1.96822	up
73745_x89	6.1105	27.2362	0	0	2.15616	up
79967_x58	3.5944	18.1575	0	0	2.33674	up
32191_x20	0	7.5656	0	0	26.173	up
75530_x67	3.9538	21.1837	0	0	2.42164	up
66678_x114	8.6265	34.0453	0	0	1.98061	up
104274_x33	0.3594	12.105	0	0	5.07387	up
75554_x140	16.1747	35.9367	1e-06	0.000198819	1.15172	up
51432_x19	0	7.1873	1e-06	0.000198819	26.0989	up
22677_x52	3.5944	15.8878	1e-06	0.000198819	2.1441	up
74094_x45	2.8755	13.9964	1e-06	0.000198819	2.28317	up
105776_x98	9.7048	26.858	1e-06	0.000198819	1.46858	up
82636_x18	0	6.8091	1e-06	0.000198819	26.021	up
33989_x34	1.4378	11.3484	1e-06	0.000198819	2.98055	up
69804_x37	1.7972	12.105	1e-06	0.000198819	2.75178	up
10975_x19	0	7.1873	1e-06	0.000198819	26.0989	up
57439_x30	1.0783	10.2136	1e-06	0.000198819	3.24366	up
15743_x18	0	6.8091	1e-06	0.000198819	26.021	up
100105_x43	2.5161	13.6181	1e-06	0.000198819	2.43626	up
112162_x73	6.4699	20.8055	1e-06	0.000198819	1.68515	up
50915_x83	7.9077	23.0751	1e-06	0.000198819	1.54501	up
23087_x33	1.4378	10.9702	1e-06	0.000198819	2.93165	up
108358_x36	1.7972	11.7267	1e-06	0.000198819	2.70597	up
1547_x26	0.7189	9.0787	1e-06	0.000198819	3.65862	up
48051_x83	7.9077	23.0751	1e-06	0.000198819	1.54501	up
52810_x124	13.6587	32.5322	1e-06	0.000198819	1.25205	up
63346_x55	3.9538	16.6444	1e-06	0.000198819	2.07373	up
28975_x23	0.3594	8.3222	1e-06	0.000198819	4.5333	up
107880_x36	1.7972	11.7267	1e-06	0.000198819	2.70597	up
31617_x49	3.2349	15.1312	1e-06	0.000198819	2.22573	up
40202_x36	1.7972	11.7267	1e-06	0.000198819	2.70597	up
13383_x33	1.4378	10.9702	1e-06	0.000198819	2.93165	up
63161_x163	19.7691	40.8544	1e-06	0.000198819	1.04724	up
91567_x111	11.8615	29.5059	1e-06	0.000198819	1.31472	up
24467_x27	0.7189	9.457	1e-06	0.000198819	3.71752	up
10342_x144	16.5342	37.0715	1e-06	0.000198819	1.16486	up
52072_x40	2.1566	12.8616	1e-06	0.000198819	2.57624	up
95795_x52	3.5944	15.8878	1e-06	0.000198819	2.1441	up
43086_x156	18.6908	39.3412	1e-06	0.000198819	1.07371	up
91929_x18	0	6.8091	1e-06	0.000198819	26.021	up
104356_x18	0	6.8091	1e-06	0.000198819	26.021	up
25148_x57	4.3133	17.0226	1e-06	0.000198819	1.98059	up
50763_x57	4.3133	17.0226	1e-06	0.000198819	1.98059	up
7405_x18	0	6.8091	1e-06	0.000198819	26.021	up
98340_x31	1.0783	10.5919	1e-06	0.000198819	3.29613	up
115316_x71	6.1105	20.4272	1e-06	0.000198819	1.74113	up
11369_x30	1.0783	10.2136	1e-06	0.000198819	3.24366	up
89843_x94	9.3454	25.7231	1e-06	0.000198819	1.46074	up
79531_x43	2.5161	13.6181	1e-06	0.000198819	2.43626	up
115826_x19	0	7.1873	1e-06	0.000198819	26.0989	up
46768_x30	1.0783	10.2136	1e-06	0.000198819	3.24366	up
19478_x64	5.0321	18.9141	1e-06	0.000198819	1.91023	up
88542_x31	1.0783	10.5919	1e-06	0.000198819	3.29613	up
15514_x66	5.3916	19.2923	1e-06	0.000198819	1.83924	up
9112_x19	0	7.1873	1e-06	0.000198819	26.0989	up
23600_x23	0.3594	8.3222	1e-06	0.000198819	4.5333	up
116391_x83	7.9077	23.0751	1e-06	0.000198819	1.54501	up
3323_x49	3.2349	15.1312	1e-06	0.000198819	2.22573	up
80596_x70	6.1105	20.0489	1e-06	0.000198819	1.71416	up
87508_x96	9.7048	26.1014	1e-06	0.000198819	1.42736	up
12483_x23	0.3594	8.3222	1e-06	0.000198819	4.5333	up
22145_x74	6.4699	21.1837	1e-06	0.000198819	1.71114	up
101291_x91	8.986	24.9666	1e-06	0.000198819	1.47425	up
89575_x30	1.0783	10.2136	1e-06	0.000198819	3.24366	up
102621_x31	1.0783	10.5919	1e-06	0.000198819	3.29613	up
88774_x36	1.7972	11.7267	1e-06	0.000198819	2.70597	up
91408_x30	1.0783	10.2136	1e-06	0.000198819	3.24366	up
68612_x27	0.7189	9.457	1e-06	0.000198819	3.71752	up
100591_x84	7.9077	23.4534	1e-06	0.000198819	1.56847	up
46421_x80	7.1888	22.6969	1e-06	0.000198819	1.65867	up
43826_x74	6.4699	21.1837	1e-06	0.000198819	1.71114	up
58650_x18	0	6.8091	1e-06	0.000198819	26.021	up
116699_x90	8.6265	24.9666	1e-06	0.000198819	1.53315	up
70834_x65	5.3916	18.9141	1e-06	0.000198819	1.81068	up
35979_x63	5.0321	18.5358	1e-06	0.000198819	1.88108	up
98227_x20	7.1888	0	1e-06	0.000198819	-26.0992	down
85190_x22	0.3594	7.9439	2e-06	0.000364995	4.46619	up
80193_x122	13.6587	31.7756	2e-06	0.000364995	1.2181	up
15169_x50	3.5944	15.1312	2e-06	0.000364995	2.0737	up
101847_x66	5.751	18.9141	2e-06	0.000364995	1.71758	up
87260_x72	6.4699	20.4272	2e-06	0.000364995	1.65868	up
98916_x127	14.3775	32.9105	2e-06	0.000364995	1.19474	up
33172_x82	7.9077	22.6969	2e-06	0.000364995	1.52117	up
88459_x39	2.1566	12.4833	2e-06	0.000364995	2.53317	up
97008_x29	1.0783	9.8353	2e-06	0.000364995	3.18921	up
82149_x39	2.1566	12.4833	2e-06	0.000364995	2.53317	up
8778_x50	3.5944	15.1312	2e-06	0.000364995	2.0737	up
105838_x87	8.6265	23.8317	2e-06	0.000364995	1.46603	up
22009_x59	4.6727	17.4009	2e-06	0.000364995	1.89683	up
38180_x44	2.8755	13.6181	2e-06	0.000364995	2.24364	up
95489_x59	4.6727	17.4009	2e-06	0.000364995	1.89683	up
21886_x109	11.8615	28.7494	2e-06	0.000364995	1.27725	up
112116_x29	1.0783	9.8353	2e-06	0.000364995	3.18921	up
32851_x32	1.4378	10.5919	2e-06	0.000364995	2.88103	up
982_x89	8.986	24.21	2e-06	0.000364995	1.42985	up
96445_x22	0.3594	7.9439	2e-06	0.000364995	4.46619	up
29209_x22	0.3594	7.9439	2e-06	0.000364995	4.46619	up
23386_x29	1.0783	9.8353	2e-06	0.000364995	3.18921	up
39563_x59	4.6727	17.4009	2e-06	0.000364995	1.89683	up
86973_x32	1.4378	10.5919	2e-06	0.000364995	2.88103	up
108026_x42	2.5161	13.2398	2e-06	0.000364995	2.39562	up
61383_x47	3.2349	14.3747	2e-06	0.000364995	2.15174	up
54626_x127	14.3775	32.9105	2e-06	0.000364995	1.19474	up
101296_x29	1.0783	9.8353	2e-06	0.000364995	3.18921	up
69707_x32	1.4378	10.5919	2e-06	0.000364995	2.88103	up
33844_x22	0.3594	7.9439	2e-06	0.000364995	4.46619	up
9092_x42	2.5161	13.2398	2e-06	0.000364995	2.39562	up
67373_x39	2.1566	12.4833	2e-06	0.000364995	2.53317	up
32732_x100	10.4237	26.858	2e-06	0.000364995	1.36548	up
100865_x42	2.5161	13.2398	2e-06	0.000364995	2.39562	up
28440_x41	2.5161	12.8616	3e-06	0.000521401	2.35381	up
85804_x17	0	6.4308	3e-06	0.000521401	25.9385	up
94011_x81	7.9077	22.3186	3e-06	0.000521401	1.49692	up
108565_x25	0.7189	8.7005	3e-06	0.000521401	3.59724	up
10588_x35	1.7972	11.3484	3e-06	0.000521401	2.65867	up
80936_x81	7.9077	22.3186	3e-06	0.000521401	1.49692	up
64821_x17	0	6.4308	3e-06	0.000521401	25.9385	up
102645_x38	2.1566	12.105	3e-06	0.000521401	2.48877	up
77198_x21	0.3594	7.5656	3e-06	0.000521401	4.39579	up
83991_x17	0	6.4308	3e-06	0.000521401	25.9385	up
19831_x35	1.7972	11.3484	3e-06	0.000521401	2.65867	up
61637_x17	0	6.4308	3e-06	0.000521401	25.9385	up
79940_x35	1.7972	11.3484	3e-06	0.000521401	2.65867	up
107794_x41	2.5161	12.8616	3e-06	0.000521401	2.35381	up
110377_x21	0.3594	7.5656	3e-06	0.000521401	4.39579	up
27208_x60	5.0321	17.4009	3e-06	0.000521401	1.78993	up
62114_x38	2.1566	12.105	3e-06	0.000521401	2.48877	up
114016_x63	5.3916	18.1575	3e-06	0.000521401	1.75178	up
45709_x21	0.3594	7.5656	3e-06	0.000521401	4.39579	up
48155_x21	0.3594	7.5656	3e-06	0.000521401	4.39579	up
84561_x71	6.4699	20.0489	3e-06	0.000521401	1.63171	up
26000_x21	0.3594	7.5656	3e-06	0.000521401	4.39579	up
70527_x21	0.3594	7.5656	3e-06	0.000521401	4.39579	up
6158_x21	0.3594	7.5656	3e-06	0.000521401	4.39579	up
45137_x25	0.7189	8.7005	3e-06	0.000521401	3.59724	up
79423_x21	0.3594	7.5656	3e-06	0.000521401	4.39579	up
96686_x38	2.1566	12.105	3e-06	0.000521401	2.48877	up
80242_x25	0.7189	8.7005	3e-06	0.000521401	3.59724	up
16457_x17	0	6.4308	3e-06	0.000521401	25.9385	up
75368_x100	10.7832	26.4797	4e-06	0.000665946	1.2961	up
67236_x34	1.7972	10.9702	4e-06	0.000665946	2.60977	up
115650_x54	4.3133	15.8878	4e-06	0.000665946	1.88106	up
33187_x46	3.2349	13.9964	4e-06	0.000665946	2.11326	up
36168_x28	1.0783	9.457	4e-06	0.000665946	3.13262	up
61133_x49	3.5944	14.753	4e-06	0.000665946	2.03719	up
54897_x141	16.8936	35.5584	4e-06	0.000665946	1.07371	up
41407_x65	5.751	18.5358	4e-06	0.000665946	1.68843	up
77272_x34	1.7972	10.9702	4e-06	0.000665946	2.60977	up
16777_x57	4.6727	16.6444	4e-06	0.000665946	1.83271	up
91099_x46	3.2349	13.9964	4e-06	0.000665946	2.11326	up
106053_x46	3.2349	13.9964	4e-06	0.000665946	2.11326	up
22510_x34	1.7972	10.9702	4e-06	0.000665946	2.60977	up
87925_x49	3.5944	14.753	4e-06	0.000665946	2.03719	up
96229_x34	1.7972	10.9702	4e-06	0.000665946	2.60977	up
81887_x28	1.0783	9.457	4e-06	0.000665946	3.13262	up
60203_x83	8.2671	22.6969	4e-06	0.000665946	1.45704	up
13131_x43	2.8755	13.2398	4e-06	0.000665946	2.203	up
23229_x134	15.8153	34.0453	4e-06	0.000665946	1.10613	up
82005_x49	3.5944	14.753	4e-06	0.000665946	2.03719	up
23369_x57	4.6727	16.6444	4e-06	0.000665946	1.83271	up
94280_x43	2.8755	13.2398	4e-06	0.000665946	2.203	up
52155_x105	11.502	27.6145	4e-06	0.000665946	1.26354	up
27590_x46	3.2349	13.9964	4e-06	0.000665946	2.11326	up
95639_x28	1.0783	9.457	4e-06	0.000665946	3.13262	up
32982_x28	1.0783	9.457	4e-06	0.000665946	3.13262	up
79932_x34	1.7972	10.9702	4e-06	0.000665946	2.60977	up
33375_x34	1.7972	10.9702	4e-06	0.000665946	2.60977	up
105588_x51	3.9538	15.1312	5e-06	0.000804321	1.93621	up
35460_x16	0	6.0525	5e-06	0.000804321	25.851	up
73507_x16	0	6.0525	5e-06	0.000804321	25.851	up
44760_x37	2.1566	11.7267	5e-06	0.000804321	2.44297	up
116039_x60	16.8936	4.9177	5e-06	0.000804321	-1.78042	down
21751_x16	0	6.0525	5e-06	0.000804321	25.851	up
26866_x24	0.7189	8.3222	5e-06	0.000804321	3.5331	up
19704_x16	0	6.0525	5e-06	0.000804321	25.851	up
86440_x16	0	6.0525	5e-06	0.000804321	25.851	up
100184_x16	0	6.0525	5e-06	0.000804321	25.851	up
115038_x16	0	6.0525	5e-06	0.000804321	25.851	up
57433_x16	0	6.0525	5e-06	0.000804321	25.851	up
14312_x107	11.8615	27.9928	5e-06	0.000804321	1.23877	up
109386_x24	0.7189	8.3222	5e-06	0.000804321	3.5331	up
6613_x16	0	6.0525	5e-06	0.000804321	25.851	up
95180_x24	0.7189	8.3222	5e-06	0.000804321	3.5331	up
59940_x16	0	6.0525	5e-06	0.000804321	25.851	up
90788_x16	0	6.0525	5e-06	0.000804321	25.851	up
38320_x67	6.1105	18.9141	5e-06	0.000804321	1.6301	up
85374_x16	0	6.0525	5e-06	0.000804321	25.851	up
87161_x17	6.1105	0	6e-06	0.000941185	-25.8648	down
51329_x20	0.3594	7.1873	6e-06	0.000941185	4.32179	up
28919_x89	9.3454	23.8317	6e-06	0.000941185	1.35055	up
114266_x20	0.3594	7.1873	6e-06	0.000941185	4.32179	up
88097_x20	0.3594	7.1873	6e-06	0.000941185	4.32179	up
28888_x20	0.3594	7.1873	6e-06	0.000941185	4.32179	up
36718_x48	3.5944	14.3747	6e-06	0.000941185	1.99971	up
107332_x20	0.3594	7.1873	6e-06	0.000941185	4.32179	up
43352_x20	0.3594	7.1873	6e-06	0.000941185	4.32179	up
1464_x20	0.3594	7.1873	6e-06	0.000941185	4.32179	up
88381_x27	1.0783	9.0787	6e-06	0.000941185	3.07373	up
92508_x27	1.0783	9.0787	6e-06	0.000941185	3.07373	up
690_x45	3.2349	13.6181	6e-06	0.000941185	2.07373	up
3206_x20	0.3594	7.1873	6e-06	0.000941185	4.32179	up
63853_x20	0.3594	7.1873	6e-06	0.000941185	4.32179	up
30078_x27	1.0783	9.0787	6e-06	0.000941185	3.07373	up
65188_x30	1.4378	9.8353	7e-06	0.00107635	2.77411	up
5549_x61	5.3916	17.4009	7e-06	0.00107635	1.69038	up
32463_x39	2.5161	12.105	7e-06	0.00107635	2.26634	up
91321_x39	2.5161	12.105	7e-06	0.00107635	2.26634	up
3033_x61	5.3916	17.4009	7e-06	0.00107635	1.69038	up
51135_x39	2.5161	12.105	7e-06	0.00107635	2.26634	up
83468_x30	1.4378	9.8353	7e-06	0.00107635	2.77411	up
15229_x74	7.1888	20.4272	7e-06	0.00107635	1.50667	up
52476_x30	1.4378	9.8353	7e-06	0.00107635	2.77411	up
71843_x42	2.8755	12.8616	7e-06	0.00107635	2.16119	up
9823_x42	2.8755	12.8616	7e-06	0.00107635	2.16119	up
61348_x53	4.3133	15.5095	7e-06	0.00107635	1.84629	up
111604_x30	1.4378	9.8353	7e-06	0.00107635	2.77411	up
56465_x36	2.1566	11.3484	8e-06	0.00121412	2.39566	up
94773_x58	5.0321	16.6444	8e-06	0.00121412	1.7258	up
103192_x66	6.1105	18.5358	8e-06	0.00121412	1.60095	up
62570_x81	8.2671	21.9403	8e-06	0.00121412	1.40813	up
37145_x33	1.7972	10.5919	8e-06	0.00121412	2.55914	up
28968_x33	1.7972	10.5919	8e-06	0.00121412	2.55914	up
82215_x36	2.1566	11.3484	8e-06	0.00121412	2.39566	up
67894_x23	0.7189	7.9439	9e-06	0.00135531	3.46598	up
47169_x23	0.7189	7.9439	9e-06	0.00135531	3.46598	up
46237_x117	13.6587	29.8842	9e-06	0.00135531	1.12956	up
46252_x23	0.7189	7.9439	9e-06	0.00135531	3.46598	up
98410_x23	0.7189	7.9439	9e-06	0.00135531	3.46598	up
18023_x55	4.6727	15.8878	1e-05	0.0014972	1.76559	up
6464_x73	7.1888	20.0489	1e-05	0.0014972	1.4797	up
115484_x44	3.2349	13.2398	1e-05	0.0014972	2.03309	up
66242_x55	4.6727	15.8878	1e-05	0.0014972	1.76559	up
21089_x15	0	5.6742	1.1e-05	0.00162093	25.7579	up
29164_x52	4.3133	15.1312	1.1e-05	0.00162093	1.81066	up
12961_x60	5.3916	17.0226	1.1e-05	0.00162093	1.65867	up
5074_x15	0	5.6742	1.1e-05	0.00162093	25.7579	up
62654_x15	0	5.6742	1.1e-05	0.00162093	25.7579	up
85787_x15	0	5.6742	1.1e-05	0.00162093	25.7579	up
79859_x15	0	5.6742	1.1e-05	0.00162093	25.7579	up
91751_x15	0	5.6742	1.1e-05	0.00162093	25.7579	up
72270_x15	0	5.6742	1.1e-05	0.00162093	25.7579	up
40026_x15	0	5.6742	1.1e-05	0.00162093	25.7579	up
13549_x15	0	5.6742	1.1e-05	0.00162093	25.7579	up
34587_x15	0	5.6742	1.1e-05	0.00162093	25.7579	up
2619_x15	0	5.6742	1.1e-05	0.00162093	25.7579	up
91973_x15	0	5.6742	1.1e-05	0.00162093	25.7579	up
1847_x15	0	5.6742	1.1e-05	0.00162093	25.7579	up
98626_x15	0	5.6742	1.1e-05	0.00162093	25.7579	up
10807_x15	0	5.6742	1.1e-05	0.00162093	25.7579	up
28821_x15	0	5.6742	1.1e-05	0.00162093	25.7579	up
60075_x15	0	5.6742	1.1e-05	0.00162093	25.7579	up
42373_x15	0	5.6742	1.1e-05	0.00162093	25.7579	up
18476_x114	13.2992	29.1276	1.1e-05	0.00162093	1.13105	up
92368_x19	0.3594	6.8091	1.2e-05	0.0017258	4.2438	up
12931_x26	1.0783	8.7005	1.2e-05	0.0017258	3.01234	up
103645_x19	0.3594	6.8091	1.2e-05	0.0017258	4.2438	up
5830_x123	14.737	31.019	1.2e-05	0.0017258	1.07371	up
109476_x123	14.737	31.019	1.2e-05	0.0017258	1.07371	up
99376_x26	1.0783	8.7005	1.2e-05	0.0017258	3.01234	up
111235_x16	5.751	0	1.2e-05	0.0017258	-25.7773	down
39769_x19	0.3594	6.8091	1.2e-05	0.0017258	4.2438	up
46675_x26	1.0783	8.7005	1.2e-05	0.0017258	3.01234	up
78902_x19	0.3594	6.8091	1.2e-05	0.0017258	4.2438	up
23025_x19	0.3594	6.8091	1.2e-05	0.0017258	4.2438	up
17324_x19	0.3594	6.8091	1.2e-05	0.0017258	4.2438	up
90055_x19	0.3594	6.8091	1.2e-05	0.0017258	4.2438	up
1293_x97	10.7832	25.3448	1.2e-05	0.0017258	1.2329	up
85568_x19	0.3594	6.8091	1.2e-05	0.0017258	4.2438	up
46848_x26	1.0783	8.7005	1.2e-05	0.0017258	3.01234	up
18439_x19	0.3594	6.8091	1.2e-05	0.0017258	4.2438	up
30868_x92	10.0643	24.21	1.3e-05	0.00183346	1.26636	up
93667_x35	2.1566	10.9702	1.3e-05	0.00183346	2.34676	up
107145_x38	2.5161	11.7267	1.3e-05	0.00183346	2.22054	up
116048_x29	1.4378	9.457	1.3e-05	0.00183346	2.71752	up
110981_x49	3.9538	14.3747	1.3e-05	0.00183346	1.86222	up
61038_x29	1.4378	9.457	1.3e-05	0.00183346	2.71752	up
80006_x35	2.1566	10.9702	1.3e-05	0.00183346	2.34676	up
109166_x35	2.1566	10.9702	1.3e-05	0.00183346	2.34676	up
73743_x38	2.5161	11.7267	1.3e-05	0.00183346	2.22054	up
37110_x35	2.1566	10.9702	1.3e-05	0.00183346	2.34676	up
81856_x38	2.5161	11.7267	1.3e-05	0.00183346	2.22054	up
65635_x38	2.5161	11.7267	1.3e-05	0.00183346	2.22054	up
22073_x35	2.1566	10.9702	1.3e-05	0.00183346	2.34676	up
52547_x29	1.4378	9.457	1.3e-05	0.00183346	2.71752	up
3492_x32	1.7972	10.2136	1.4e-05	0.0019486	2.50667	up
71193_x32	1.7972	10.2136	1.4e-05	0.0019486	2.50667	up
17361_x32	1.7972	10.2136	1.4e-05	0.0019486	2.50667	up
92258_x32	1.7972	10.2136	1.4e-05	0.0019486	2.50667	up
37665_x82	8.6265	21.9403	1.4e-05	0.0019486	1.34674	up
58879_x62	5.751	17.4009	1.4e-05	0.0019486	1.59728	up
93217_x32	1.7972	10.2136	1.4e-05	0.0019486	2.50667	up
116639_x32	1.7972	10.2136	1.4e-05	0.0019486	2.50667	up
39140_x46	3.5944	13.6181	1.5e-05	0.00206805	1.9217	up
37127_x46	3.5944	13.6181	1.5e-05	0.00206805	1.9217	up
34942_x46	3.5944	13.6181	1.5e-05	0.00206805	1.9217	up
66988_x54	4.6727	15.5095	1.5e-05	0.00206805	1.73082	up
43506_x46	3.5944	13.6181	1.5e-05	0.00206805	1.9217	up
70998_x94	10.4237	24.5883	1.5e-05	0.00206805	1.2381	up
103318_x46	3.5944	13.6181	1.5e-05	0.00206805	1.9217	up
115574_x46	3.5944	13.6181	1.5e-05	0.00206805	1.9217	up
21783_x101	11.502	26.1014	1.6e-05	0.00219426	1.18224	up
70295_x79	8.2671	21.1837	1.7e-05	0.00232185	1.3575	up
93351_x59	5.3916	16.6444	1.7e-05	0.00232185	1.62625	up
17871_x79	8.2671	21.1837	1.7e-05	0.00232185	1.3575	up
45473_x59	5.3916	16.6444	1.7e-05	0.00232185	1.62625	up
66741_x43	3.2349	12.8616	1.7e-05	0.00232185	1.99128	up
27528_x108	12.5804	27.6145	1.7e-05	0.00232185	1.13425	up
101482_x22	0.7189	7.5656	1.8e-05	0.0024314	3.39559	up
114328_x22	0.7189	7.5656	1.8e-05	0.0024314	3.39559	up
96676_x22	0.7189	7.5656	1.8e-05	0.0024314	3.39559	up
100055_x74	7.5482	20.0489	1.8e-05	0.0024314	1.40932	up
37410_x22	0.7189	7.5656	1.8e-05	0.0024314	3.39559	up
68448_x22	0.7189	7.5656	1.8e-05	0.0024314	3.39559	up
77316_x51	4.3133	14.753	1.8e-05	0.0024314	1.77414	up
34161_x22	0.7189	7.5656	1.8e-05	0.0024314	3.39559	up
57186_x22	0.7189	7.5656	1.8e-05	0.0024314	3.39559	up
45120_x22	0.7189	7.5656	1.8e-05	0.0024314	3.39559	up
106355_x22	0.7189	7.5656	1.8e-05	0.0024314	3.39559	up
66018_x22	0.7189	7.5656	1.8e-05	0.0024314	3.39559	up
53242_x74	7.5482	20.0489	1.8e-05	0.0024314	1.40932	up
46796_x27	8.6265	1.1348	1.9e-05	0.00254147	-2.92634	down
68418_x40	2.8755	12.105	1.9e-05	0.00254147	2.07372	up
116574_x40	2.8755	12.105	1.9e-05	0.00254147	2.07372	up
81513_x40	2.8755	12.105	1.9e-05	0.00254147	2.07372	up
30703_x56	5.0321	15.8878	2e-05	0.00266607	1.65869	up
33346_x56	5.0321	15.8878	2e-05	0.00266607	1.65869	up
105816_x25	1.0783	8.3222	2.1e-05	0.00277716	2.94821	up
113872_x76	7.9077	20.4272	2.1e-05	0.00277716	1.36916	up
50270_x25	1.0783	8.3222	2.1e-05	0.00277716	2.94821	up
82366_x25	1.0783	8.3222	2.1e-05	0.00277716	2.94821	up
98855_x48	3.9538	13.9964	2.1e-05	0.00277716	1.82374	up
25951_x48	3.9538	13.9964	2.1e-05	0.00277716	1.82374	up
92752_x25	1.0783	8.3222	2.1e-05	0.00277716	2.94821	up
58537_x25	1.0783	8.3222	2.1e-05	0.00277716	2.94821	up
77847_x25	1.0783	8.3222	2.1e-05	0.00277716	2.94821	up
54451_x25	1.0783	8.3222	2.1e-05	0.00277716	2.94821	up
96993_x37	2.5161	11.3484	2.1e-05	0.00277716	2.17323	up
9284_x25	1.0783	8.3222	2.1e-05	0.00277716	2.94821	up
23674_x14	0	5.2959	2.2e-05	0.00285601	25.6584	up
27009_x14	0	5.2959	2.2e-05	0.00285601	25.6584	up
95817_x14	0	5.2959	2.2e-05	0.00285601	25.6584	up
96513_x14	0	5.2959	2.2e-05	0.00285601	25.6584	up
57114_x14	0	5.2959	2.2e-05	0.00285601	25.6584	up
21465_x14	0	5.2959	2.2e-05	0.00285601	25.6584	up
25492_x14	0	5.2959	2.2e-05	0.00285601	25.6584	up
34879_x14	0	5.2959	2.2e-05	0.00285601	25.6584	up
50067_x14	0	5.2959	2.2e-05	0.00285601	25.6584	up
16170_x14	0	5.2959	2.2e-05	0.00285601	25.6584	up
26588_x14	0	5.2959	2.2e-05	0.00285601	25.6584	up
44947_x14	0	5.2959	2.2e-05	0.00285601	25.6584	up
92780_x14	0	5.2959	2.2e-05	0.00285601	25.6584	up
6669_x14	0	5.2959	2.2e-05	0.00285601	25.6584	up
90314_x14	0	5.2959	2.2e-05	0.00285601	25.6584	up
54726_x14	0	5.2959	2.2e-05	0.00285601	25.6584	up
34342_x14	0	5.2959	2.2e-05	0.00285601	25.6584	up
70296_x14	0	5.2959	2.2e-05	0.00285601	25.6584	up
97361_x14	0	5.2959	2.2e-05	0.00285601	25.6584	up
25327_x14	0	5.2959	2.2e-05	0.00285601	25.6584	up
47594_x14	0	5.2959	2.2e-05	0.00285601	25.6584	up
85247_x28	1.4378	9.0787	2.3e-05	0.00291135	2.65862	up
87450_x31	1.7972	9.8353	2.3e-05	0.00291135	2.45222	up
24604_x18	0.3594	6.4308	2.3e-05	0.00291135	4.16134	up
110941_x28	1.4378	9.0787	2.3e-05	0.00291135	2.65862	up
5508_x18	0.3594	6.4308	2.3e-05	0.00291135	4.16134	up
90451_x18	0.3594	6.4308	2.3e-05	0.00291135	4.16134	up
46593_x34	2.1566	10.5919	2.3e-05	0.00291135	2.29613	up
70612_x18	0.3594	6.4308	2.3e-05	0.00291135	4.16134	up
93243_x31	1.7972	9.8353	2.3e-05	0.00291135	2.45222	up
43892_x18	0.3594	6.4308	2.3e-05	0.00291135	4.16134	up
10761_x18	0.3594	6.4308	2.3e-05	0.00291135	4.16134	up
84259_x18	0.3594	6.4308	2.3e-05	0.00291135	4.16134	up
109817_x31	1.7972	9.8353	2.3e-05	0.00291135	2.45222	up
56723_x34	2.1566	10.5919	2.3e-05	0.00291135	2.29613	up
83827_x28	1.4378	9.0787	2.3e-05	0.00291135	2.65862	up
86283_x31	1.7972	9.8353	2.3e-05	0.00291135	2.45222	up
9499_x18	0.3594	6.4308	2.3e-05	0.00291135	4.16134	up
88263_x18	0.3594	6.4308	2.3e-05	0.00291135	4.16134	up
41785_x28	1.4378	9.0787	2.3e-05	0.00291135	2.65862	up
71611_x31	1.7972	9.8353	2.3e-05	0.00291135	2.45222	up
68093_x31	1.7972	9.8353	2.3e-05	0.00291135	2.45222	up
47681_x31	1.7972	9.8353	2.3e-05	0.00291135	2.45222	up
109344_x31	1.7972	9.8353	2.3e-05	0.00291135	2.45222	up
44256_x18	0.3594	6.4308	2.3e-05	0.00291135	4.16134	up
42774_x31	1.7972	9.8353	2.3e-05	0.00291135	2.45222	up
68709_x45	3.5944	13.2398	2.4e-05	0.00299089	1.88106	up
84044_x45	3.5944	13.2398	2.4e-05	0.00299089	1.88106	up
17923_x53	4.6727	15.1312	2.4e-05	0.00299089	1.6952	up
7701_x45	3.5944	13.2398	2.4e-05	0.00299089	1.88106	up
18179_x58	5.3916	16.2661	2.5e-05	0.00310722	1.59308	up
27751_x63	6.1105	17.4009	2.6e-05	0.00322121	1.5098	up
91991_x68	6.8293	18.5358	2.6e-05	0.00322121	1.4405	up
105518_x68	6.8293	18.5358	2.6e-05	0.00322121	1.4405	up
21393_x90	10.0643	23.4534	2.6e-05	0.00322121	1.22055	up
23220_x63	6.1105	17.4009	2.6e-05	0.00322121	1.5098	up
89857_x36	10.7832	2.2697	2.7e-05	0.00333449	-2.24821	down
14610_x50	4.3133	14.3747	2.8e-05	0.00345251	1.73667	up
103070_x42	3.2349	12.4833	2.8e-05	0.00345251	1.94821	up
84533_x39	2.8755	11.7267	3.1e-05	0.00380433	2.02791	up
8044_x99	11.502	25.3448	3.1e-05	0.00380433	1.13981	up
108603_x39	2.8755	11.7267	3.1e-05	0.00380433	2.02791	up
4132_x75	7.9077	20.0489	3.1e-05	0.00380433	1.34219	up
37646_x39	2.8755	11.7267	3.1e-05	0.00380433	2.02791	up
50042_x55	5.0321	15.5095	3.1e-05	0.00380433	1.62392	up
23397_x60	5.751	16.6444	3.2e-05	0.00390855	1.53315	up
4718_x21	0.7189	7.1873	3.3e-05	0.0040118	3.32159	up
68586_x21	0.7189	7.1873	3.3e-05	0.0040118	3.32159	up
28300_x21	0.7189	7.1873	3.3e-05	0.0040118	3.32159	up
62347_x21	0.7189	7.1873	3.3e-05	0.0040118	3.32159	up
4136_x21	0.7189	7.1873	3.3e-05	0.0040118	3.32159	up
98692_x21	0.7189	7.1873	3.3e-05	0.0040118	3.32159	up
50393_x47	3.9538	13.6181	3.3e-05	0.0040118	1.78421	up
111294_x82	8.986	21.562	3.4e-05	0.00411622	1.26274	up
45034_x108	12.9398	27.2362	3.5e-05	0.0042307	1.07371	up
917_x36	2.5161	10.9702	3.5e-05	0.0042307	2.12433	up
54603_x33	2.1566	10.2136	3.8e-05	0.00458147	2.24366	up
86496_x96	11.1426	24.5883	3.8e-05	0.00458147	1.14189	up
50841_x33	2.1566	10.2136	3.8e-05	0.00458147	2.24366	up
38934_x24	1.0783	7.9439	3.9e-05	0.00466828	2.88109	up
61422_x62	6.1105	17.0226	3.9e-05	0.00466828	1.47809	up
33277_x24	1.0783	7.9439	3.9e-05	0.00466828	2.88109	up
69138_x67	6.8293	18.1575	3.9e-05	0.00466828	1.41076	up
60861_x44	3.5944	12.8616	3.9e-05	0.00466828	1.83925	up
5698_x24	1.0783	7.9439	3.9e-05	0.00466828	2.88109	up
80739_x24	1.0783	7.9439	3.9e-05	0.00466828	2.88109	up
32064_x24	1.0783	7.9439	3.9e-05	0.00466828	2.88109	up
113409_x24	1.0783	7.9439	3.9e-05	0.00466828	2.88109	up
47352_x24	1.0783	7.9439	3.9e-05	0.00466828	2.88109	up
13911_x24	1.0783	7.9439	3.9e-05	0.00466828	2.88109	up
91937_x30	1.7972	9.457	4e-05	0.00473697	2.39563	up
35712_x30	1.7972	9.457	4e-05	0.00473697	2.39563	up
9727_x30	1.7972	9.457	4e-05	0.00473697	2.39563	up
17106_x30	1.7972	9.457	4e-05	0.00473697	2.39563	up
22717_x30	1.7972	9.457	4e-05	0.00473697	2.39563	up
33351_x30	1.7972	9.457	4e-05	0.00473697	2.39563	up
110681_x30	1.7972	9.457	4e-05	0.00473697	2.39563	up
63804_x30	1.7972	9.457	4e-05	0.00473697	2.39563	up
77983_x84	9.3454	21.9403	4e-05	0.00473697	1.23125	up
51266_x30	1.7972	9.457	4e-05	0.00473697	2.39563	up
6908_x27	1.4378	8.7005	4.1e-05	0.00482358	2.59724	up
92417_x27	1.4378	8.7005	4.1e-05	0.00482358	2.59724	up
74398_x27	1.4378	8.7005	4.1e-05	0.00482358	2.59724	up
61426_x41	11.8615	3.0262	4.2e-05	0.00493128	-1.97071	down
55180_x49	4.3133	13.9964	4.4e-05	0.00516091	1.69819	up
55587_x13	0	4.9177	4.5e-05	0.00514884	25.5515	up
56331_x17	0.3594	6.0525	4.5e-05	0.00514884	4.07387	up
17518_x17	0.3594	6.0525	4.5e-05	0.00514884	4.07387	up
55484_x13	0	4.9177	4.5e-05	0.00514884	25.5515	up
43121_x13	0	4.9177	4.5e-05	0.00514884	25.5515	up
62477_x13	0	4.9177	4.5e-05	0.00514884	25.5515	up
103326_x17	0.3594	6.0525	4.5e-05	0.00514884	4.07387	up
105978_x13	0	4.9177	4.5e-05	0.00514884	25.5515	up
61307_x17	0.3594	6.0525	4.5e-05	0.00514884	4.07387	up
45680_x13	0	4.9177	4.5e-05	0.00514884	25.5515	up
71803_x13	0	4.9177	4.5e-05	0.00514884	25.5515	up
112200_x17	0.3594	6.0525	4.5e-05	0.00514884	4.07387	up
35702_x17	0.3594	6.0525	4.5e-05	0.00514884	4.07387	up
93975_x13	0	4.9177	4.5e-05	0.00514884	25.5515	up
115179_x14	5.0321	0	4.5e-05	0.00514884	-25.5847	down
97702_x13	0	4.9177	4.5e-05	0.00514884	25.5515	up
91204_x13	0	4.9177	4.5e-05	0.00514884	25.5515	up
25122_x13	0	4.9177	4.5e-05	0.00514884	25.5515	up
84418_x13	0	4.9177	4.5e-05	0.00514884	25.5515	up
85917_x17	0.3594	6.0525	4.5e-05	0.00514884	4.07387	up
25065_x13	0	4.9177	4.5e-05	0.00514884	25.5515	up
105383_x13	0	4.9177	4.5e-05	0.00514884	25.5515	up
89851_x13	0	4.9177	4.5e-05	0.00514884	25.5515	up
84682_x13	0	4.9177	4.5e-05	0.00514884	25.5515	up
1354_x17	0.3594	6.0525	4.5e-05	0.00514884	4.07387	up
39947_x13	0	4.9177	4.5e-05	0.00514884	25.5515	up
58403_x17	0.3594	6.0525	4.5e-05	0.00514884	4.07387	up
94058_x13	0	4.9177	4.5e-05	0.00514884	25.5515	up
89501_x41	3.2349	12.105	4.5e-05	0.00514884	1.90381	up
59602_x13	0	4.9177	4.5e-05	0.00514884	25.5515	up
114353_x17	0.3594	6.0525	4.5e-05	0.00514884	4.07387	up
29464_x74	7.9077	19.6706	4.5e-05	0.00514884	1.31471	up
116344_x13	0	4.9177	4.5e-05	0.00514884	25.5515	up
98133_x13	0	4.9177	4.5e-05	0.00514884	25.5515	up
63126_x17	0.3594	6.0525	4.5e-05	0.00514884	4.07387	up
67058_x17	0.3594	6.0525	4.5e-05	0.00514884	4.07387	up
84976_x17	0.3594	6.0525	4.5e-05	0.00514884	4.07387	up
103077_x17	0.3594	6.0525	4.5e-05	0.00514884	4.07387	up
44334_x17	0.3594	6.0525	4.5e-05	0.00514884	4.07387	up
53940_x17	0.3594	6.0525	4.5e-05	0.00514884	4.07387	up
106594_x17	0.3594	6.0525	4.5e-05	0.00514884	4.07387	up
41160_x13	0	4.9177	4.5e-05	0.00514884	25.5515	up
104710_x17	0.3594	6.0525	4.5e-05	0.00514884	4.07387	up
48059_x13	0	4.9177	4.5e-05	0.00514884	25.5515	up
98344_x17	0.3594	6.0525	4.5e-05	0.00514884	4.07387	up
32156_x13	0	4.9177	4.5e-05	0.00514884	25.5515	up
80945_x13	0	4.9177	4.5e-05	0.00514884	25.5515	up
60660_x13	0	4.9177	4.5e-05	0.00514884	25.5515	up
59195_x13	0	4.9177	4.5e-05	0.00514884	25.5515	up
53025_x86	9.7048	22.3186	4.6e-05	0.00513734	1.20148	up
105257_x59	5.751	16.2661	4.8e-05	0.00534281	1.49998	up
5418_x59	5.751	16.2661	4.8e-05	0.00534281	1.49998	up
28883_x64	6.4699	17.4009	4.8e-05	0.00534281	1.42735	up
18054_x59	5.751	16.2661	4.8e-05	0.00534281	1.49998	up
6752_x93	10.7832	23.8317	4.8e-05	0.00534281	1.1441	up
55164_x64	6.4699	17.4009	4.8e-05	0.00534281	1.42735	up
112181_x38	2.8755	11.3484	5.1e-05	0.00565248	1.9806	up
108562_x38	2.8755	11.3484	5.1e-05	0.00565248	1.9806	up
67386_x38	2.8755	11.3484	5.1e-05	0.00565248	1.9806	up
71020_x88	10.0643	22.6969	5.2e-05	0.00575238	1.17325	up
71377_x18	6.1105	0.3783	5.3e-05	0.00585745	-4.01369	down
88777_x51	4.6727	14.3747	5.6e-05	0.00617731	1.6212	up
82358_x83	9.3454	21.562	5.6e-05	0.00617731	1.20616	up
115454_x51	4.6727	14.3747	5.6e-05	0.00617731	1.6212	up
4254_x66	6.8293	17.7792	5.8e-05	0.00637683	1.38038	up
48518_x56	5.3916	15.5095	5.8e-05	0.00637683	1.52437	up
41171_x35	2.5161	10.5919	5.8e-05	0.00637683	2.0737	up
2554_x66	6.8293	17.7792	5.8e-05	0.00637683	1.38038	up
76726_x61	6.1105	16.6444	5.9e-05	0.00645939	1.44567	up
112442_x61	6.1105	16.6444	5.9e-05	0.00645939	1.44567	up
19208_x61	6.1105	16.6444	5.9e-05	0.00645939	1.44567	up
6901_x61	6.1105	16.6444	5.9e-05	0.00645939	1.44567	up
86971_x61	6.1105	16.6444	5.9e-05	0.00645939	1.44567	up
12607_x20	0.7189	6.8091	6.1e-05	0.00662861	3.2436	up
54557_x20	0.7189	6.8091	6.1e-05	0.00662861	3.2436	up
64677_x20	0.7189	6.8091	6.1e-05	0.00662861	3.2436	up
113883_x20	0.7189	6.8091	6.1e-05	0.00662861	3.2436	up
23461_x20	0.7189	6.8091	6.1e-05	0.00662861	3.2436	up
69253_x20	0.7189	6.8091	6.1e-05	0.00662861	3.2436	up
7199_x20	0.7189	6.8091	6.1e-05	0.00662861	3.2436	up
36329_x20	0.7189	6.8091	6.1e-05	0.00662861	3.2436	up
51449_x20	0.7189	6.8091	6.1e-05	0.00662861	3.2436	up
63349_x20	0.7189	6.8091	6.1e-05	0.00662861	3.2436	up
83103_x20	0.7189	6.8091	6.1e-05	0.00662861	3.2436	up
17045_x85	9.7048	21.9403	6.4e-05	0.00689681	1.17681	up
3101_x32	2.1566	9.8353	6.4e-05	0.00689681	2.18921	up
19160_x32	2.1566	9.8353	6.4e-05	0.00689681	2.18921	up
111931_x32	2.1566	9.8353	6.4e-05	0.00689681	2.18921	up
89372_x32	2.1566	9.8353	6.4e-05	0.00689681	2.18921	up
38915_x32	2.1566	9.8353	6.4e-05	0.00689681	2.18921	up
41018_x32	2.1566	9.8353	6.4e-05	0.00689681	2.18921	up
1564_x48	4.3133	13.6181	6.8e-05	0.0073009	1.65866	up
36867_x29	1.7972	9.0787	6.9e-05	0.00738787	2.33673	up
34536_x29	1.7972	9.0787	6.9e-05	0.00738787	2.33673	up
25736_x29	1.7972	9.0787	6.9e-05	0.00738787	2.33673	up
83613_x29	1.7972	9.0787	6.9e-05	0.00738787	2.33673	up
61897_x29	1.7972	9.0787	6.9e-05	0.00738787	2.33673	up
53757_x23	1.0783	7.5656	7e-05	0.00745052	2.8107	up
79778_x23	1.0783	7.5656	7e-05	0.00745052	2.8107	up
13281_x23	1.0783	7.5656	7e-05	0.00745052	2.8107	up
19053_x23	1.0783	7.5656	7e-05	0.00745052	2.8107	up
61531_x23	1.0783	7.5656	7e-05	0.00745052	2.8107	up
32487_x23	1.0783	7.5656	7e-05	0.00745052	2.8107	up
94593_x23	1.0783	7.5656	7e-05	0.00745052	2.8107	up
41233_x23	1.0783	7.5656	7e-05	0.00745052	2.8107	up
75363_x53	5.0321	14.753	7.1e-05	0.00751242	1.55178	up
37750_x53	5.0321	14.753	7.1e-05	0.00751242	1.55178	up
31177_x63	6.4699	17.0226	7.1e-05	0.00751242	1.39564	up
79575_x53	5.0321	14.753	7.1e-05	0.00751242	1.55178	up
86576_x53	5.0321	14.753	7.1e-05	0.00751242	1.55178	up
84629_x26	1.4378	8.3222	7.2e-05	0.0075736	2.5331	up
109642_x26	1.4378	8.3222	7.2e-05	0.0075736	2.5331	up
11598_x26	1.4378	8.3222	7.2e-05	0.0075736	2.5331	up
5026_x40	3.2349	11.7267	7.2e-05	0.0075736	1.858	up
26119_x26	1.4378	8.3222	7.2e-05	0.0075736	2.5331	up
47723_x26	1.4378	8.3222	7.2e-05	0.0075736	2.5331	up
18806_x58	5.751	15.8878	7.2e-05	0.0075736	1.46603	up
90750_x26	1.4378	8.3222	7.2e-05	0.0075736	2.5331	up
82314_x94	11.1426	23.8317	7.4e-05	0.00775253	1.0968	up
79827_x82	9.3454	21.1837	8e-05	0.0083736	1.18063	up
16734_x45	3.9538	12.8616	8.1e-05	0.00847067	1.70176	up
41708_x37	2.8755	10.9702	8.3e-05	0.00865655	1.93171	up
39058_x37	2.8755	10.9702	8.3e-05	0.00865655	1.93171	up
57492_x37	2.8755	10.9702	8.3e-05	0.00865655	1.93171	up
97312_x37	2.8755	10.9702	8.3e-05	0.00865655	1.93171	up
60053_x37	2.8755	10.9702	8.3e-05	0.00865655	1.93171	up
16275_x65	6.8293	17.4009	8.4e-05	0.00873742	1.34935	up
35675_x50	4.6727	13.9964	8.6e-05	0.00892954	1.58273	up
72541_x16	0.3594	5.6742	8.7e-05	0.00894582	3.98075	up
22534_x16	0.3594	5.6742	8.7e-05	0.00894582	3.98075	up
89231_x16	0.3594	5.6742	8.7e-05	0.00894582	3.98075	up
14010_x16	0.3594	5.6742	8.7e-05	0.00894582	3.98075	up
86042_x16	0.3594	5.6742	8.7e-05	0.00894582	3.98075	up
47549_x16	0.3594	5.6742	8.7e-05	0.00894582	3.98075	up
54360_x16	0.3594	5.6742	8.7e-05	0.00894582	3.98075	up
57368_x16	0.3594	5.6742	8.7e-05	0.00894582	3.98075	up
93318_x16	0.3594	5.6742	8.7e-05	0.00894582	3.98075	up
47892_x16	0.3594	5.6742	8.7e-05	0.00894582	3.98075	up
80126_x16	0.3594	5.6742	8.7e-05	0.00894582	3.98075	up
69719_x16	0.3594	5.6742	8.7e-05	0.00894582	3.98075	up
108792_x16	0.3594	5.6742	8.7e-05	0.00894582	3.98075	up
18660_x16	0.3594	5.6742	8.7e-05	0.00894582	3.98075	up
6751_x60	6.1105	16.2661	8.7e-05	0.00894582	1.41251	up
97922_x16	0.3594	5.6742	8.7e-05	0.00894582	3.98075	up
39153_x16	0.3594	5.6742	8.7e-05	0.00894582	3.98075	up
87063_x16	0.3594	5.6742	8.7e-05	0.00894582	3.98075	up
20216_x16	0.3594	5.6742	8.7e-05	0.00894582	3.98075	up
66060_x16	0.3594	5.6742	8.7e-05	0.00894582	3.98075	up
93262_x13	4.6727	0	8.7e-05	0.00894582	-25.4778	down
92331_x55	5.3916	15.1312	8.8e-05	0.00896179	1.48874	up
61933_x105	12.9398	26.1014	8.9e-05	0.00905178	1.01231	up
24357_x105	12.9398	26.1014	8.9e-05	0.00905178	1.01231	up
728_x12	0	4.5394	9.2e-05	0.00920844	25.436	up
83137_x12	0	4.5394	9.2e-05	0.00920844	25.436	up
74354_x12	0	4.5394	9.2e-05	0.00920844	25.436	up
99934_x12	0	4.5394	9.2e-05	0.00920844	25.436	up
621_x12	0	4.5394	9.2e-05	0.00920844	25.436	up
88179_x12	0	4.5394	9.2e-05	0.00920844	25.436	up
103418_x12	0	4.5394	9.2e-05	0.00920844	25.436	up
85704_x12	0	4.5394	9.2e-05	0.00920844	25.436	up
18544_x12	0	4.5394	9.2e-05	0.00920844	25.436	up
23773_x12	0	4.5394	9.2e-05	0.00920844	25.436	up
72018_x12	0	4.5394	9.2e-05	0.00920844	25.436	up
73571_x12	0	4.5394	9.2e-05	0.00920844	25.436	up
52282_x12	0	4.5394	9.2e-05	0.00920844	25.436	up
15306_x12	0	4.5394	9.2e-05	0.00920844	25.436	up
49863_x12	0	4.5394	9.2e-05	0.00920844	25.436	up
54318_x12	0	4.5394	9.2e-05	0.00920844	25.436	up
27837_x12	0	4.5394	9.2e-05	0.00920844	25.436	up
86874_x12	0	4.5394	9.2e-05	0.00920844	25.436	up
9973_x12	0	4.5394	9.2e-05	0.00920844	25.436	up
84195_x12	0	4.5394	9.2e-05	0.00920844	25.436	up
4047_x12	0	4.5394	9.2e-05	0.00920844	25.436	up
73921_x12	0	4.5394	9.2e-05	0.00920844	25.436	up
45765_x12	0	4.5394	9.2e-05	0.00920844	25.436	up
52621_x12	0	4.5394	9.2e-05	0.00920844	25.436	up
12268_x12	0	4.5394	9.2e-05	0.00920844	25.436	up
47954_x12	0	4.5394	9.2e-05	0.00920844	25.436	up
102512_x12	0	4.5394	9.2e-05	0.00920844	25.436	up
79530_x12	0	4.5394	9.2e-05	0.00920844	25.436	up
115152_x12	0	4.5394	9.2e-05	0.00920844	25.436	up
31274_x12	0	4.5394	9.2e-05	0.00920844	25.436	up
94944_x12	0	4.5394	9.2e-05	0.00920844	25.436	up
20573_x12	0	4.5394	9.2e-05	0.00920844	25.436	up
22798_x12	0	4.5394	9.2e-05	0.00920844	25.436	up
29340_x12	0	4.5394	9.2e-05	0.00920844	25.436	up
73689_x12	0	4.5394	9.2e-05	0.00920844	25.436	up
69750_x72	7.9077	18.9141	9.3e-05	0.00916702	1.25813	up
530_x34	2.5161	10.2136	9.5e-05	0.00935626	2.02123	up
63218_x42	3.5944	12.105	9.6e-05	0.00943087	1.75178	up
110949_x42	3.5944	12.105	9.6e-05	0.00943087	1.75178	up
20034_x42	3.5944	12.105	9.6e-05	0.00943087	1.75178	up
11328_x42	3.5944	12.105	9.6e-05	0.00943087	1.75178	up
88961_x42	3.5944	12.105	9.6e-05	0.00943087	1.75178	up
14028_x79	8.986	20.4272	9.8e-05	0.00959907	1.18474	up

## Sheet: Boar sperm
#ID	Fresh sperm	Frozen-thawed sperm	PValue	FDR	log2FC	regulated
124052_x571	4.9809	17.7864	0	0	1.8363	up
3391_x37	5.4629	0.1976	0	0	-4.78901	down
74124_x164	18.9595	5.9288	0	0	-1.67711	down
160413_x791	71.0177	33.2014	0	0	-1.09693	down
163585_x198	19.1201	3.162	0	0	-2.59618	down
193965_x145	16.0673	6.3241	0	0	-1.3452	down
74277_x371	35.1875	9.4861	0	0	-1.89118	down
109583_x866	80.3367	33.399	0	0	-1.26625	down
33523_x42	5.1416	0.3953	0	0	-3.7012	down
127944_x216	5.7842	22.9247	0	0	1.98671	up
5917_x203	23.619	7.5098	0	0	-1.6531	down
116890_x84	12.6932	0.7905	0	0	-4.00515	down
110701_x1188	143.642	35.5729	0	0	-2.01363	down
85798_x476	57.8424	11.0671	0	0	-2.38585	down
204433_x94	12.8539	2.7668	0	0	-2.21592	down
17492_x47	1.4461	7.3122	0	0	2.33814	up
157221_x184	19.4415	4.9407	0	0	-1.97635	down
185831_x66	9.3191	1.581	0	0	-2.55935	down
147625_x79	11.0865	1.3834	0	0	-3.00251	down
54708_x41	0.1607	6.7193	0	0	5.38587	up
94866_x268	26.6718	12.8458	0	0	-1.05402	down
62202_x145	18.1561	4.7431	0	0	-1.93655	down
199553_x51	1.6067	8.1027	0	0	2.3343	up
12809_x135	15.9067	6.1264	0	0	-1.37652	down
38674_x195	20.7269	5.7312	0	0	-1.8546	down
143728_x64	8.355	1.7786	0	0	-2.2319	down
126211_x40	5.3022	0.3953	0	0	-3.74557	down
157190_x100	10.7651	3.162	0	0	-1.76745	down
191615_x422	16.71	58.1024	0	0	1.79789	up
129789_x1790	242.135	38.3397	0	0	-2.6589	down
183866_x137	10.4438	2.9644	0	0	-1.81683	down
126906_x66	2.5708	9.4861	0	0	1.8836	up
4383_x64	8.6764	1.9763	0	0	-2.13429	down
24555_x816	65.3941	28.8536	0	0	-1.18041	down
17147_x168	17.0314	6.7193	0	0	-1.34181	down
28668_x118	15.9067	3.7549	0	0	-2.08279	down
173731_x309	31.492	11.8576	0	0	-1.40917	down
155203_x227	11.2471	26.0868	0	0	1.21377	up
10346_x87	3.5348	11.66	0	0	1.72187	up
10044_x246	25.0651	10.4742	0	0	-1.25884	down
12078_x344	39.6863	14.0315	0	0	-1.49997	down
178779_x100	12.6932	3.7549	0	0	-1.75721	down
182615_x36	5.3022	0.3953	0	0	-3.74557	down
20223_x270	4.8202	18.3793	0	0	1.93092	up
189787_x3650	400.72	192.884	0	0	-1.05486	down
184344_x88	13.0145	0.7905	0	0	-4.04121	down
99838_x94	11.0865	2.1739	0	0	-2.35045	down
98360_x286	30.2066	12.8458	0	0	-1.23357	down
145484_x402	27.9572	7.7075	0	0	-1.85888	down
46582_x247	29.4032	7.7075	0	0	-1.93164	down
41544_x315	28.9212	12.8458	0	0	-1.17083	down
57414_x1106	130.627	49.6044	0	0	-1.39692	down
119778_x182	21.2089	8.8932	0	0	-1.2539	down
132757_x188	21.5302	7.7075	0	0	-1.48203	down
49362_x103	10.9258	2.1739	0	0	-2.32938	down
136381_x381	47.5593	10.2766	0	0	-2.21036	down
18436_x1438	129.342	39.9207	0	0	-1.69598	down
203674_x102	12.8539	4.1502	0	0	-1.63095	down
12384_x192	22.3336	4.1502	0	0	-2.42796	down
162945_x414	37.5976	16.7983	0	0	-1.16233	down
135286_x30	0.1607	4.1502	0	0	4.69074	up
65071_x729	85.9603	35.9681	0	0	-1.25695	down
42034_x631	19.4415	48.8139	0	0	1.32815	up
92013_x146	12.3719	2.5692	0	0	-2.26768	down
182315_x524	77.7659	5.9288	0	0	-3.71333	down
117922_x163	17.6741	5.5336	0	0	-1.67535	down
16789_x94	12.6932	2.9644	0	0	-2.09824	down
32316_x370	18.3168	45.6519	0	0	1.31751	up
165571_x26	0	4.1502	0	0	25.3067	up
157446_x102	12.0505	3.3597	0	0	-1.84269	down
30448_x265	30.0459	7.9051	0	0	-1.92631	down
175629_x232	24.9044	8.1027	0	0	-1.61993	down
79436_x279	16.228	33.2014	0	0	1.03276	up
18727_x186	10.7651	22.3319	0	0	1.05274	up
159049_x513	8.9977	22.5295	0	0	1.32419	up
154786_x65	1.1247	6.7193	0	0	2.57877	up
194966_x310	31.01	14.6244	0	0	-1.08436	down
199937_x879	96.0827	36.1658	0	0	-1.40965	down
200096_x107	13.1752	3.162	0	0	-2.05892	down
146180_x261	31.01	8.8932	0	0	-1.80196	down
140091_x304	39.2043	7.3122	0	0	-2.42263	down
12735_x56	1.9281	8.498	0	0	2.13994	up
187937_x96	10.7651	1.9763	0	0	-2.44549	down
110984_x111	12.0505	2.7668	0	0	-2.1228	down
44824_x192	28.9212	1.3834	0	0	-4.38584	down
201001_x92	11.8898	3.5573	0	0	-1.74087	down
155353_x31	0.3213	5.5336	0	0	4.10623	up
78712_x263	25.5471	11.4624	0	0	-1.15625	down
123918_x200	10.9258	22.3319	0	0	1.03137	up
171114_x52	6.1056	0.7905	0	0	-2.9493	down
106700_x77	9.8011	2.3715	0	0	-2.04714	down
124349_x280	30.2066	12.6481	0	0	-1.25594	down
206266_x102	12.6932	2.9644	0	0	-2.09824	down
179133_x128	12.3719	3.162	0	0	-1.96816	down
133847_x623	77.9266	25.2963	0	0	-1.62319	down
120006_x287	25.0651	11.66	0	0	-1.10411	down
185697_x86	10.1224	0.3953	0	0	-4.67846	down
198423_x53	6.7483	0.5929	0	0	-3.50866	down
192034_x103	9.1584	1.9763	0	0	-2.21229	down
22139_x120	16.0673	2.5692	0	0	-2.64474	down
42270_x250	12.5325	27.6678	0	0	1.14253	up
147732_x140	16.71	6.3241	0	0	-1.40178	down
209041_x140	3.2135	23.32	0	0	2.85935	up
177412_x181	18.4774	5.9288	0	0	-1.63995	down
109151_x7712	768.501	269.563	0	0	-1.51142	down
197747_x105	13.3359	3.5573	0	0	-1.90646	down
74689_x104	14.1393	2.5692	0	0	-2.46032	down
169129_x94	12.6932	1.7786	0	0	-2.83524	down
203749_x100	2.4101	12.2529	0	0	2.34596	up
192377_x319	34.7055	15.2173	0	0	-1.18945	down
43352_x501	53.0222	17.5888	0	0	-1.59194	down
151573_x190	20.4055	6.3241	0	0	-1.69003	down
46522_x362	40.6504	18.1817	0	0	-1.16078	down
34281_x153	16.71	6.9169	0	0	-1.27251	down
147326_x319	9.6404	48.4186	0	0	2.3284	up
92244_x74	1.1247	8.3003	0	0	2.88362	up
148955_x246	24.7437	9.4861	0	0	-1.38317	down
29677_x132	17.1921	2.9644	0	0	-2.53593	down
83374_x2938	168.868	70.3553	0	0	-1.26316	down
800_x88	11.4078	1.3834	0	0	-3.04373	down
176001_x163	5.6236	22.7271	0	0	2.01485	up
36580_x521	55.593	27.2725	0	0	-1.02746	down
128414_x24	0	3.9525	0	0	25.2363	up
13384_x163	20.4055	4.5454	0	0	-2.16648	down
89922_x193	10.4438	23.5176	0	0	1.17109	up
117031_x170	6.5876	18.577	0	0	1.49569	up
140563_x435	54.1469	12.6481	0	0	-2.09796	down
169892_x114	13.9786	3.7549	0	0	-1.89637	down
151808_x65	8.0337	1.1858	0	0	-2.7602	down
104634_x137	15.264	5.5336	0	0	-1.46384	down
196478_x186	21.6909	7.7075	0	0	-1.49276	down
53837_x96	14.4606	0.7905	0	0	-4.19322	down
210636_x324	23.619	10.8695	0	0	-1.11966	down
1588_x279	38.0796	7.3122	0	0	-2.38064	down
164836_x253	13.1752	29.2488	0	0	1.15055	up
47878_x141	7.5517	18.1817	0	0	1.26761	up
213742_x297	29.8853	13.241	0	0	-1.17442	down
167516_x333	38.883	11.66	0	0	-1.73757	down
155033_x3000	159.388	31.0275	0	0	-2.36092	down
70961_x89	3.2135	11.0671	0	0	1.78406	up
184103_x1411	71.4997	159.485	0	0	1.15741	up
198738_x201	24.2617	5.7312	0	0	-2.08177	down
27338_x48	6.2663	0.1976	0	0	-4.98696	down
107961_x256	27.9572	6.9169	0	0	-2.01502	down
148786_x309	19.9235	3.5573	0	0	-2.48562	down
21939_x428	48.0414	13.0434	0	0	-1.88096	down
53466_x157	18.3168	7.5098	0	0	-1.28632	down
58836_x923	101.064	48.8139	0	0	-1.0499	down
135078_x405	42.4178	17.1936	0	0	-1.3028	down
114262_x140	6.4269	16.4031	0	0	1.35177	up
130297_x154	21.5302	3.5573	0	0	-2.59751	down
143239_x537	46.274	19.9603	0	0	-1.21307	down
34762_x67	2.0888	10.4742	0	0	2.32609	up
84261_x255	21.8516	8.8932	0	0	-1.29696	down
109292_x28	0.1607	4.1502	0	0	4.69074	up
41934_x532	66.6795	10.2766	0	0	-2.69788	down
27463_x196	21.2089	5.9288	0	0	-1.83886	down
193683_x54	7.7123	0.3953	0	0	-4.28614	down
121262_x73	10.2831	0.9881	0	0	-3.37947	down
119351_x153	3.3741	15.6125	0	0	2.21013	up
139885_x347	8.9977	40.5136	0	0	2.17078	up
205799_x135	16.8707	2.7668	0	0	-2.60823	down
131210_x120	5.4629	14.4268	0	0	1.40101	up
149741_x157	17.6741	6.7193	0	0	-1.39525	down
204134_x136	13.8179	4.5454	0	0	-1.60406	down
160211_x316	12.8539	28.2607	0	0	1.13659	up
46957_x591	74.3918	10.4742	0	0	-2.8283	down
99475_x158	3.3741	14.6244	0	0	2.1158	up
52314_x512	56.7177	24.901	0	0	-1.1876	down
38631_x39	5.7842	0.5929	0	0	-3.28626	down
142345_x150	19.4415	4.3478	0	0	-2.16078	down
184182_x257	12.6932	33.0037	0	0	1.37857	up
139411_x171	19.6022	6.7193	0	0	-1.54463	down
29898_x144	17.0314	6.7193	0	0	-1.34181	down
11445_x59	1.7674	8.498	0	0	2.26549	up
51089_x81	10.4438	1.9763	0	0	-2.40177	down
35138_x214	9.3191	27.6678	0	0	1.56995	up
117564_x42	6.1056	0.7905	0	0	-2.9493	down
1599_x67	7.873	1.581	0	0	-2.31608	down
99720_x168	8.0337	18.9722	0	0	1.23975	up
102214_x303	31.3313	15.0197	0	0	-1.06075	down
138643_x337	35.3482	7.3122	0	0	-2.27326	down
76077_x138	15.264	4.9407	0	0	-1.62735	down
80728_x1045	54.1469	130.039	0	0	1.26399	up
102824_x169	8.6764	19.3675	0	0	1.15847	up
112708_x168	6.909	18.9722	0	0	1.45734	up
52162_x160	4.4989	14.6244	0	0	1.70073	up
197139_x192	22.9763	9.0908	0	0	-1.33767	down
159014_x63	8.9977	1.1858	0	0	-2.9237	down
52737_x166	22.655	4.5454	0	0	-2.31735	down
18642_x100	13.4966	3.162	0	0	-2.09369	down
77196_x81	9.3191	0.7905	0	0	-3.55935	down
134773_x47	6.7483	0.9881	0	0	-2.7718	down
167628_x216	18.7988	8.1027	0	0	-1.21417	down
132888_x2644	231.852	96.6397	0	0	-1.26252	down
38763_x195	22.0123	7.1146	0	0	-1.62946	down
205958_x160	6.7483	22.3319	0	0	1.72651	up
33645_x186	8.5157	19.5651	0	0	1.20009	up
113459_x230	23.9403	5.1383	0	0	-2.22008	down
79817_x535	31.1706	13.8339	0	0	-1.17198	down
32381_x270	29.0819	12.0553	0	0	-1.27045	down
191335_x286	31.6527	12.6481	0	0	-1.32341	down
83475_x237	10.4438	21.9366	0	0	1.07069	up
156525_x410	36.6335	15.4149	0	0	-1.24884	down
39701_x258	25.3864	12.2529	0	0	-1.05093	down
149965_x62	0.6427	6.9169	0	0	3.42791	up
70603_x237	23.4583	9.6837	0	0	-1.27647	down
2931_x156	18.7988	5.9288	0	0	-1.66483	down
193663_x1319	84.5142	36.7586	0	0	-1.20111	down
171013_x331	38.7223	12.0553	0	0	-1.6835	down
53123_x430	11.7292	25.6915	0	0	1.13119	up
53846_x276	11.4078	27.0749	0	0	1.24694	up
153146_x211	14.6213	5.3359	0	0	-1.45427	down
114554_x708	61.3773	23.7153	0	0	-1.37189	down
208129_x285	30.8493	15.4149	0	0	-1.00091	down
137879_x105	9.9618	2.1739	0	0	-2.19612	down
164443_x273	26.6718	7.7075	0	0	-1.79098	down
164329_x229	25.7078	11.2647	0	0	-1.1904	down
77511_x162	17.9954	6.1264	0	0	-1.55452	down
149593_x54	6.909	1.1858	0	0	-2.54262	down
8597_x285	34.0628	9.2885	0	0	-1.87468	down
140113_x973	119.059	41.3041	0	0	-1.52732	down
71694_x641	64.1087	29.4464	0	0	-1.12243	down
182528_x71	10.6044	0.5929	0	0	-4.16073	down
211961_x447	15.5853	58.3	0	0	1.90331	up
57570_x183	20.8875	9.2885	0	0	-1.16912	down
174534_x2551	96.0827	29.0512	0	0	-1.72568	down
100935_x35	0.1607	6.7193	0	0	5.38587	up
46608_x50	1.7674	7.7075	1e-06	0.000613896	2.12463	up
73427_x96	4.1775	12.0553	1e-06	0.000613896	1.52896	up
74772_x183	5.3022	13.6363	1e-06	0.000613896	1.36279	up
133844_x37	5.3022	0.5929	1e-06	0.000613896	-3.16073	down
34792_x50	6.1056	0.9881	1e-06	0.000613896	-2.6274	down
110506_x71	8.355	1.9763	1e-06	0.000613896	-2.07984	down
136777_x48	6.2663	0.9881	1e-06	0.000613896	-2.66488	down
162771_x79	1.6067	7.5098	1e-06	0.000613896	2.22467	up
126042_x215	16.71	7.1146	1e-06	0.000613896	-1.23186	down
173749_x112	13.1752	4.9407	1e-06	0.000613896	-1.41504	down
78133_x64	8.5157	2.1739	1e-06	0.000613896	-1.96984	down
21485_x16	0	3.162	1e-06	0.000613896	24.9143	up
189713_x45	5.3022	0.5929	1e-06	0.000613896	-3.16073	down
31760_x53	1.7674	7.7075	1e-06	0.000613896	2.12463	up
25165_x93	10.9258	3.3597	1e-06	0.000613896	-1.70133	down
133513_x22	0.1607	3.9525	1e-06	0.000613896	4.62032	up
22428_x59	7.391	1.581	1e-06	0.000613896	-2.22493	down
162244_x18	0	3.3597	1e-06	0.000613896	25.0018	up
83573_x196	15.264	6.3241	1e-06	0.000613896	-1.2712	down
156513_x163	17.0314	7.5098	1e-06	0.000613896	-1.18135	down
169204_x90	8.9977	2.3715	1e-06	0.000613896	-1.92376	down
50_x144	17.0314	7.3122	1e-06	0.000613896	-1.21982	down
185856_x70	8.6764	2.1739	1e-06	0.000613896	-1.99681	down
195587_x76	8.6764	2.1739	1e-06	0.000613896	-1.99681	down
106021_x132	14.9426	6.1264	1e-06	0.000613896	-1.28632	down
184571_x127	15.1033	6.1264	1e-06	0.000613896	-1.30175	down
134340_x54	6.2663	0.9881	1e-06	0.000613896	-2.66488	down
103872_x40	0.964	6.1264	1e-06	0.000613896	2.66793	up
111744_x196	8.9977	18.9722	1e-06	0.000613896	1.07626	up
4638_x42	4.3382	0.1976	1e-06	0.000613896	-4.45644	down
79612_x101	0.8034	5.5336	1e-06	0.000613896	2.78403	up
5157_x169	17.9954	7.9051	1e-06	0.000613896	-1.18677	down
129277_x58	7.7123	1.7786	1e-06	0.000613896	-2.11642	down
119207_x163	6.909	15.8102	2e-06	0.00112518	1.19431	up
103870_x60	6.909	1.3834	2e-06	0.00112518	-2.32026	down
122777_x86	3.6955	10.8695	2e-06	0.00112518	1.55644	up
122048_x70	3.2135	9.8814	2e-06	0.00112518	1.62057	up
84445_x64	8.0337	1.9763	2e-06	0.00112518	-2.02326	down
144424_x55	6.909	1.3834	2e-06	0.00112518	-2.32026	down
67011_x117	12.6932	4.7431	2e-06	0.00112518	-1.42015	down
201836_x42	5.9449	0.9881	2e-06	0.00112518	-2.58892	down
8995_x118	10.9258	3.7549	2e-06	0.00112518	-1.54089	down
157366_x49	6.4269	1.1858	2e-06	0.00112518	-2.43826	down
138832_x103	8.355	2.1739	2e-06	0.00112518	-1.94235	down
121196_x82	3.3741	10.2766	2e-06	0.00112518	1.60679	up
40230_x109	12.3719	4.5454	2e-06	0.00112518	-1.44459	down
212823_x160	8.9977	18.577	3e-06	0.00160454	1.04589	up
193711_x131	13.0145	5.1383	3e-06	0.00160454	-1.34076	down
184345_x36	4.9809	0.5929	3e-06	0.00160454	-3.07055	down
145815_x15	0	2.9644	3e-06	0.00160454	24.8212	up
114056_x17	0	2.9644	3e-06	0.00160454	24.8212	up
174184_x72	7.0696	1.581	3e-06	0.00160454	-2.16079	down
8433_x40	5.4629	0.7905	3e-06	0.00160454	-2.78883	down
25336_x178	19.9235	9.8814	3e-06	0.00160454	-1.01168	down
102788_x15	0	2.9644	3e-06	0.00160454	24.8212	up
41503_x82	9.1584	2.7668	3e-06	0.00160454	-1.72688	down
67934_x36	4.4989	0.3953	3e-06	0.00160454	-3.50855	down
165107_x129	13.6572	5.5336	3e-06	0.00160454	-1.30337	down
135127_x123	13.6572	5.5336	3e-06	0.00160454	-1.30337	down
154034_x56	7.391	1.7786	3e-06	0.00160454	-2.05503	down
154363_x121	6.2663	14.6244	3e-06	0.00160454	1.22269	up
85294_x124	13.1752	5.3359	4e-06	0.00204151	-1.30402	down
73259_x176	9.3191	18.7746	4e-06	0.00204151	1.01052	up
180826_x50	1.7674	7.1146	4e-06	0.00204151	2.00915	up
152380_x45	5.7842	0.9881	4e-06	0.00204151	-2.54939	down
141777_x23	0.3213	3.9525	4e-06	0.00204151	3.62077	up
42041_x68	5.3022	0.7905	4e-06	0.00204151	-2.74575	down
36582_x22	3.2135	0	4e-06	0.00204151	-24.9376	down
131975_x64	8.0337	2.1739	4e-06	0.00204151	-1.88578	down
24233_x22	0.3213	3.9525	4e-06	0.00204151	3.62077	up
62559_x49	6.1056	1.1858	5e-06	0.00246178	-2.36427	down
121815_x91	10.6044	3.7549	5e-06	0.00246178	-1.49782	down
192129_x138	7.0696	15.4149	5e-06	0.00246178	1.12463	up
210046_x108	10.9258	3.9525	5e-06	0.00246178	-1.4669	down
57998_x34	4.8202	0.5929	5e-06	0.00246178	-3.02323	down
126562_x73	6.1056	1.1858	5e-06	0.00246178	-2.36427	down
98447_x114	11.8898	4.5454	5e-06	0.00246178	-1.38725	down
78817_x135	14.782	6.5217	5e-06	0.00246178	-1.18052	down
13189_x42	5.6236	0.9881	6e-06	0.00288857	-2.50877	down
1913_x186	16.3887	7.7075	6e-06	0.00288857	-1.08837	down
129967_x190	11.7292	4.5454	6e-06	0.00288857	-1.36763	down
159304_x54	6.4269	1.3834	6e-06	0.00288857	-2.2159	down
192387_x42	5.6236	0.9881	6e-06	0.00288857	-2.50877	down
20383_x17	0	2.7668	7e-06	0.0033008	24.7217	up
4810_x21	0.1607	3.3597	7e-06	0.0033008	4.38589	up
128457_x72	3.3741	9.6837	7e-06	0.0033008	1.52106	up
40753_x119	13.1752	5.5336	7e-06	0.0033008	-1.25153	down
31151_x42	1.4461	6.3241	7e-06	0.0033008	2.12869	up
103613_x24	3.0528	0	7e-06	0.0033008	-24.8636	down
78150_x19	3.0528	0	7e-06	0.0033008	-24.8636	down
207545_x129	6.7483	14.822	7e-06	0.0033008	1.13514	up
172438_x53	6.7483	1.581	7e-06	0.0033008	-2.09369	down
189920_x33	4.6595	0.5929	8e-06	0.0036575	-2.97431	down
50640_x48	5.9449	1.1858	8e-06	0.0036575	-2.32579	down
134834_x32	0.8034	4.9407	8e-06	0.0036575	2.62053	up
136850_x102	4.6595	11.66	8e-06	0.0036575	1.32332	up
199545_x57	7.0696	1.7786	8e-06	0.0036575	-1.99089	down
41983_x35	4.6595	0.5929	8e-06	0.0036575	-2.97431	down
162733_x29	4.1775	0.3953	8e-06	0.0036575	-3.40162	down
177589_x56	7.0696	1.7786	8e-06	0.0036575	-1.99089	down
118307_x105	4.8202	11.8576	8e-06	0.0036575	1.29865	up
22868_x138	15.1033	6.9169	8e-06	0.0036575	-1.12667	down
77344_x30	0.6427	4.5454	9e-06	0.00400221	2.82219	up
60906_x66	7.7123	2.1739	9e-06	0.00400221	-1.82688	down
75397_x110	5.6236	13.0434	9e-06	0.00400221	1.21375	up
43158_x45	0.482	4.1502	9e-06	0.00400221	3.10608	up
81341_x24	0.482	4.1502	9e-06	0.00400221	3.10608	up
33483_x237	15.5853	7.3122	9e-06	0.00400221	-1.09181	down
171815_x115	11.2471	4.3478	9e-06	0.00400221	-1.3712	down
97901_x38	1.1247	5.5336	1e-05	0.00437221	2.29868	up
58196_x89	10.6044	3.9525	1e-05	0.00437221	-1.42383	down
39496_x103	6.5876	1.581	1e-05	0.00437221	-2.05892	down
122643_x36	1.1247	5.5336	1e-05	0.00437221	2.29868	up
110807_x111	11.7292	4.7431	1.1e-05	0.00475617	-1.3062	down
163979_x79	3.3741	9.4861	1.1e-05	0.00475617	1.49131	up
175160_x22	2.8921	0	1.2e-05	0.0051261	-24.7856	down
174860_x107	1.7674	6.7193	1.2e-05	0.0051261	1.92668	up
97307_x46	0.964	5.1383	1.2e-05	0.0051261	2.41419	up
120350_x54	5.7842	1.1858	1.2e-05	0.0051261	-2.28626	down
20913_x32	3.5348	0.1976	1.2e-05	0.0051261	-4.16097	down
66848_x44	4.4989	0.5929	1.3e-05	0.00548131	-2.92371	down
213628_x46	4.4989	0.5929	1.3e-05	0.00548131	-2.92371	down
200376_x64	7.873	2.3715	1.4e-05	0.00584613	-1.73111	down
189680_x20	0.1607	3.162	1.4e-05	0.00584613	4.2984	up
11910_x91	8.5157	2.7668	1.4e-05	0.00584613	-1.62191	down
96579_x76	2.7314	8.3003	1.5e-05	0.00620399	1.60352	up
39452_x61	2.7314	8.3003	1.5e-05	0.00620399	1.60352	up
206815_x76	9.1584	3.162	1.5e-05	0.00620399	-1.53426	down
124908_x16	0	2.5692	1.6e-05	0.00656888	24.6148	up
88428_x13	0	2.5692	1.6e-05	0.00656888	24.6148	up
206554_x131	13.8179	6.3241	1.7e-05	0.00692844	-1.12761	down
126573_x64	2.8921	8.498	1.7e-05	0.00692844	1.55501	up
139107_x37	4.8202	0.7905	1.8e-05	0.00726772	-2.60826	down
200740_x56	1.1247	5.3359	1.8e-05	0.00726772	2.24619	up
114321_x30	0.482	3.9525	1.8e-05	0.00726772	3.03566	up
182320_x45	5.6236	1.1858	1.8e-05	0.00726772	-2.24563	down
26782_x65	7.391	2.1739	1.9e-05	0.00763202	-1.76548	down
163438_x80	9.6404	3.5573	2e-05	0.00796	-1.43831	down
114843_x22	3.3741	0.1976	2e-05	0.00796	-4.09385	down
107127_x22	3.3741	0.1976	2e-05	0.00796	-4.09385	down
985_x22	3.3741	0.1976	2e-05	0.00796	-4.09385	down
194324_x109	11.7292	4.9407	2e-05	0.00796	-1.24732	down
130615_x89	7.7123	2.3715	2e-05	0.00796	-1.70136	down
125244_x90	9.6404	3.5573	2e-05	0.00796	-1.43831	down
143993_x105	11.4078	4.7431	2.1e-05	0.0082404	-1.26612	down
200094_x96	8.355	2.7668	2.1e-05	0.0082404	-1.59442	down
79728_x81	8.355	2.7668	2.1e-05	0.0082404	-1.59442	down
26996_x76	8.9977	3.162	2.1e-05	0.0082404	-1.50872	down
79305_x20	2.7314	0	2.2e-05	0.00855541	-24.7031	down
101624_x95	11.0865	4.5454	2.2e-05	0.00855541	-1.28632	down
82353_x40	5.1416	0.9881	2.3e-05	0.00887359	-2.37949	down
178798_x68	2.7314	8.1027	2.3e-05	0.00887359	1.56876	up
144888_x148	13.3359	6.1264	2.5e-05	0.00956956	-1.1222	down
55202_x88	10.1224	3.9525	2.6e-05	0.00990379	-1.35671	down
177251_x44	1.6067	6.1264	2.6e-05	0.00990379	1.93094	up
108853_x55	6.5876	1.7786	2.6e-05	0.00990379	-1.88901	down
