# Supplementary material for: Comparative Analysis of piRNA Profiles Helps to Elucidate Cryoinjury Between Giant Panda and Boar Sperm During Cryopreservation
Source: Front Vet Sci. 2021 Apr 22;8:635013. doi: 10.3389/fvets.2021.635013 (PMC8100531; doi:10.3389/fvets.2021.635013)
Supplement: Data Sheet 3 — The common DE piRNAs in giant panda and boar sperm. [file Data_Sheet_3.xls]

## Sheet: pig.panda.DEG.homo.seq.piRNA.fi
giant panda piRNA ID	giant panda piRNA sequence	boar piRNA ID	boar piRNA sequence	piRBase ID
38885_x414	TTTGTTGAATGGATGAATGGGTGGATG	114262_x140	TTTGTTGAATGGATGAATGGGTGGAT	piR-ssc-91430
81634_x69	TTTGTTGAATGGATGAATGGGTGGATGT	114262_x140	TTTGTTGAATGGATGAATGGGTGGAT	piR-ssc-91430
21434_x930	TGAGGTAGTAGGTTGTATAGTTTT	79817_x535	TGAGGTAGTAGGTTGTATAGTTTT	piR-ssc-91382
21434_x930	TGAGGTAGTAGGTTGTATAGTTTT	4638_x42	TGAGGTAGTAGGTTGTATAGTTATT	N/A
21434_x930	TGAGGTAGTAGGTTGTATAGTTTT	129967_x190	TGAGGTAGTAGGTTGTATAGTTTA	piR-ssc-91382
18497_x129	CTAGAAAGGATTTGCAGAGGCCATC	118307_x105	CTAGAAAGGATTTGCAGAGGCCATCACC	piR-ssc-172853
17271_x216	TTTGTTGAATGGATGAATGGGTGGAT	114262_x140	TTTGTTGAATGGATGAATGGGTGGAT	piR-ssc-91430
107506_x671	TTTGTTGAATGGATGAATGGGTGGATGA	114262_x140	TTTGTTGAATGGATGAATGGGTGGAT	piR-ssc-91430
91513_x67	TTTGTTGAATGGATGAATGGGTGGATGACC	114262_x140	TTTGTTGAATGGATGAATGGGTGGAT	piR-ssc-91430
93039_x28	TTTGTTGAATGGATGAATGGGTGGATT	114262_x140	TTTGTTGAATGGATGAATGGGTGGAT	piR-ssc-91430
91117_x77	TGAGGTAGTAGGTTGTATAGTTGA	83374_x2938	TGAGGTAGTAGGTTGTATAGTTAA	N/A
91117_x77	TGAGGTAGTAGGTTGTATAGTTGA	129967_x190	TGAGGTAGTAGGTTGTATAGTTTA	N/A
62589_x199	TTTGTTGAATGGATGAATGGGTGG	114262_x140	TTTGTTGAATGGATGAATGGGTGGAT	piR-ssc-91430
83425_x106	TTTGTTGAATGGATGAATGGGTGGATGAC	114262_x140	TTTGTTGAATGGATGAATGGGTGGAT	piR-ssc-91430
81015_x569	TGAGGTAGTAGGTTGTATAGTTAA	183866_x137	TGAGGTAGTAGGTTGTATAGTTAG	N/A
81015_x569	TGAGGTAGTAGGTTGTATAGTTAA	83374_x2938	TGAGGTAGTAGGTTGTATAGTTAA	N/A
81015_x569	TGAGGTAGTAGGTTGTATAGTTAA	4638_x42	TGAGGTAGTAGGTTGTATAGTTATT	N/A
81015_x569	TGAGGTAGTAGGTTGTATAGTTAA	129967_x190	TGAGGTAGTAGGTTGTATAGTTTA	N/A
76887_x241	TTTGTTGAATGGATGAATGGGTGGA	114262_x140	TTTGTTGAATGGATGAATGGGTGGAT	piR-ssc-91430
115826_x19	TTTGTTGAATGGATGAATGGGTGGATGC	114262_x140	TTTGTTGAATGGATGAATGGGTGGAT	piR-ssc-91430
80193_x122	TGAGGTAGTAGGTTGTATAGTTTC	79817_x535	TGAGGTAGTAGGTTGTATAGTTTT	piR-ssc-91382
80193_x122	TGAGGTAGTAGGTTGTATAGTTTC	129967_x190	TGAGGTAGTAGGTTGTATAGTTTA	N/A
96686_x38	CTAGAAAGGATTTGCAGAGGCCAT	118307_x105	CTAGAAAGGATTTGCAGAGGCCATCACC	piR-ssc-172853
61348_x53	TTTGTTGAATGGATGAATGGGTGT	114262_x140	TTTGTTGAATGGATGAATGGGTGGAT	piR-ssc-91430
18023_x55	TTTGTTGAATGGATGAATGGGTGGAC	114262_x140	TTTGTTGAATGGATGAATGGGTGGAT	piR-ssc-91430
73743_x38	CTAGAAAGGATTTGCAGAGGCCATT	118307_x105	CTAGAAAGGATTTGCAGAGGCCATCACC	piR-ssc-172853
47681_x31	CTAGAAAGGATTTGCAGAGGCCATCA	118307_x105	CTAGAAAGGATTTGCAGAGGCCATCACC	piR-ssc-172853
9727_x30	TTTGTTGAATGGATGAATGGGTGGATGACT	114262_x140	TTTGTTGAATGGATGAATGGGTGGAT	piR-ssc-91430
